# Supplementary material for: Function value of basement membrane-related genes in odontogenic keratocyst by bioinformatics analysis
Source: Front Oncol. 2025 Sep 12;15:1658125. doi: 10.3389/fonc.2025.1658125 (PMC12463645; doi:10.3389/fonc.2025.1658125)
Supplement: Supplementary file 1 [file DataSheet1.zip]

Archive with 15 entries (15 files):
- Supplementary Figures.docx
- Table S10_SPARC_OKC-related_Genes_Correlation.csv
- Table S11_DEGs_GSVA.csv
- Table S12_SPARC_Expression_in_External_Datasets.csv
- Table S13_SPARC_Immune_Cells_Correlation.csv
- Table S14_Immune_Cell_Infiltration.csv
- Table S1_BMGs_Volcano.csv
- Table S2_DEGs_vs_BMGs_Venn.csv
- Table S3_BM_DEGs_Expression.csv
- Table S4_BM_DEGs_GO_Enrichment.csv
- Table S5_BM_DEGs_KEGG_Enrichment.csv
- Table S6_DEGs_GSEA_Enrichment.csv
- Table S7_PPI_Network.csv
- Table S8_BM_DEGs_Correlation.csv
- Table S9_Differential_Expression_of_OKC-related_Genes.csv
