# Supplementary material for: Function value of basement membrane-related genes in odontogenic keratocyst by bioinformatics analysis
Source: Front Oncol. 2025 Sep 12;15:1658125. doi: 10.3389/fonc.2025.1658125 (PMC12463645; doi:10.3389/fonc.2025.1658125)
Supplement: Supplementary file 1 [file DataSheet1.zip › Table S10_SPARC_OKC-related_Genes_Correlation.csv]

	Symbol	Correlation	Pvalue
1	PTCH1	0.591413842768573	0.0158228992327296
2	PTCH2	-0.404787398636899	0.119885553821747
3	SUFU	0.158134544320036	0.558595819144733
4	TP53	0.0107650538960161	0.968437533664271
5	BCL2	0.349854743807609	0.184063368666119
6	SMO	-0.375217311177688	0.152122045427982
7	GLI1	0.609208728712349	0.0122451776441826
8	CCND1	0.183106438001882	0.497272486848508
9	SHH	-0.340344782488601	0.197095631604978
10	GLI2	0.699489794713942	0.00256153367219966
11	CTNNB1	0.269732451265851	0.312353332883121
12	AKT1	0.188303362458948	0.484925855213608
13	NOTCH1	0.521779991964974	0.0381690566244327
14	TNFSF11	0.381889739591274	0.144386141613272
15	PTEN	-0.382088035079012	0.144160419958325
16	KRT19	0.633498174204664	0.00842181721458666
17	MKI67	-0.375193400779952	0.152150259858863
18	CALB2	-0.618815040371815	0.0105975522867404
19	FANCC	-0.211244366984238	0.432242790879213
20	IL1A	0.399929898833491	0.124822657873212
21	BRAF	0.434197765552254	0.0928671413667059
22	PCNA	0.394236757015195	0.130786035107757
23	NF1	0.453404993372255	0.0777562849217398
