# Supplementary material for: Function value of basement membrane-related genes in odontogenic keratocyst by bioinformatics analysis
Source: Front Oncol. 2025 Sep 12;15:1658125. doi: 10.3389/fonc.2025.1658125 (PMC12463645; doi:10.3389/fonc.2025.1658125)
Supplement: Supplementary file 1 [file DataSheet1.zip › Table S11_DEGs_GSVA.csv]

	id	t	threshold
1	GOBP_CELLULAR_RESPONSE_TO_ETHANOL	-2.67424623137923	Down
2	GOBP_ENTEROENDOCRINE_CELL_DIFFERENTIATION	-2.58065907692513	Down
3	GOMF_SULFATE_TRANSMEMBRANE_TRANSPORTER_ACTIVITY	-2.26782134141315	Down
4	GOCC_TIM23_MITOCHONDRIAL_IMPORT_INNER_MEMBRANE_TRANSLOCASE_COMPLEX	-1.77734531315823	NA
5	GOBP_NEGATIVE_REGULATION_OF_MEIOTIC_NUCLEAR_DIVISION	-1.57256572804909	NA
6	GOBP_REGULATION_OF_NEUTROPHIL_MEDIATED_CYTOTOXICITY	-1.41393907659072	NA
7	GOBP_CELL_CYCLE_G2_M_PHASE_TRANSITION	-1.37505251384954	NA
8	GOBP_CENTRAL_NERVOUS_SYSTEM_MYELIN_MAINTENANCE	-1.18164053505973	NA
9	GOBP_NUCLEOBASE_CONTAINING_SMALL_MOLECULE_CATABOLIC_PROCESS	-1.15948602073185	NA
10	GOMF_DIACYLGLYCEROL_KINASE_ACTIVITY	-1.1146706224561	NA
11	GOBP_TRNA_5_LEADER_REMOVAL	-0.981392248233599	NA
12	GOBP_POSITIVE_REGULATION_OF_MACROPHAGE_ACTIVATION	-0.728034745359654	NA
13	GOBP_CENTRAL_NERVOUS_SYSTEM_NEURON_AXONOGENESIS	-0.435731636244455	NA
14	GOBP_MOLTING_CYCLE_PROCESS	-0.359229749143554	NA
15	GOCC_CUTICULAR_PLATE	-0.189566337936582	NA
16	GOBP_NEGATIVE_REGULATION_OF_PRODUCTION_OF_MOLECULAR_MEDIATOR_OF_IMMUNE_RESPONSE	-0.126129499199854	NA
17	GOMF_COPPER_CHAPERONE_ACTIVITY	-0.0114208020287276	NA
18	GOBP_REGULATION_OF_RECEPTOR_CLUSTERING	0.349233592895708	NA
19	GOBP_EMBRYONIC_HEMOPOIESIS	0.463699219494069	NA
20	GOBP_EXOCYTIC_PROCESS	0.479412826461119	NA
21	GOBP_REGULATION_OF_SYNAPTIC_VESICLE_CLUSTERING	0.796378977344189	NA
22	GOMF_STEROID_BINDING	1.06516844152797	NA
23	GOBP_FOLIC_ACID_CONTAINING_COMPOUND_METABOLIC_PROCESS	1.19219404332919	NA
24	GOBP_NEGATIVE_REGULATION_OF_STRIATED_MUSCLE_CELL_APOPTOTIC_PROCESS	1.30885995131316	NA
25	GOBP_REGULATION_OF_TRANSMEMBRANE_RECEPTOR_PROTEIN_SERINE_THREONINE_KINASE_SIGNALING_PATHWAY	1.32315360249447	NA
26	GOBP_HYPOTHALAMUS_CELL_MIGRATION	1.49403990905413	NA
27	GOBP_POSITIVE_REGULATION_OF_RESPONSE_TO_TYPE_II_INTERFERON	2.13628779853992	Up
28	GOBP_AXONOGENESIS_INVOLVED_IN_INNERVATION	2.21410833772989	Up
29	GOMF_PEPTIDE_ALPHA_N_ACETYLTRANSFERASE_ACTIVITY	2.59758681776214	Up
30	GOBP_NEGATIVE_REGULATION_OF_EPITHELIAL_CELL_APOPTOTIC_PROCESS	2.82999107341029	Up
