# Supplementary material for: Function value of basement membrane-related genes in odontogenic keratocyst by bioinformatics analysis
Source: Front Oncol. 2025 Sep 12;15:1658125. doi: 10.3389/fonc.2025.1658125 (PMC12463645; doi:10.3389/fonc.2025.1658125)
Supplement: Supplementary file 1 [file DataSheet1.zip › Table S12_SPARC_Expression_in_External_Datasets.csv]

	SPARC	Group
1	7.423208374	OKC
2	7.386888527	OKC
3	8.050605085	OKC
4	6.164504726	Normal
5	6.960465374	Normal
6	6.232852592	Normal
