# Supplementary material for: Function value of basement membrane-related genes in odontogenic keratocyst by bioinformatics analysis
Source: Front Oncol. 2025 Sep 12;15:1658125. doi: 10.3389/fonc.2025.1658125 (PMC12463645; doi:10.3389/fonc.2025.1658125)
Supplement: Supplementary file 1 [file DataSheet1.zip › Table S13_SPARC_Immune_Cells_Correlation.csv]

	Immune_cell	Correlation	Pvalue
1	Activated B cell	-0.061751628	0.790310733
2	Activated CD4 T cell	-0.03604048	0.876746556
3	Activated CD8 T cell	-0.149103005	0.518889529
4	Activated dendritic cell	-0.094770082	0.682818634
5	CD56bright natural killer cell	-0.334937474	0.137769044
6	CD56dim natural killer cell	-0.107830254	0.64175737
7	Central memory CD4 T cell	-0.068583639	0.767694012
8	Central memory CD8 T cell	0.127846507	0.580765733
9	Effector memeory CD4 T cell	0.657473805	0.001200108
10	Effector memeory CD8 T cell	0.006039807	0.979270766
11	Eosinophil	-0.30432768	0.179828406
12	Gamma delta T cell	0.460554769	0.035638327
13	Immature B cell	0.074648894	0.74776611
14	Immature dendritic cell	-0.129121041	0.576968143
15	Macrophage	-0.154713072	0.503099491
16	Mast cell	-0.05363076	0.817405248
17	Memory B cell	-0.69131314	0.000519194
18	Monocyte	-0.351288275	0.118410835
19	Myeloid derived suppressor cell	0.186558885	0.418103065
20	Natural killer cell	-0.363120868	0.105680268
21	Natural killer T cell	0.188029855	0.414375819
22	Neutrophil	-0.002152488	0.992611775
23	Plasmacytoid dendritic cell	0.504416357	0.019709724
24	Regulatory T cell	-0.057260243	0.805269123
25	T follicular helper cell	0.496989446	0.021902838
26	Type 1 T helper cell	0.055721742	0.810408409
27	Type 17 T helper cell	-0.483661696	0.026323736
28	Type 2 T helper cell	0.256524718	0.261661101
