# Supplementary material for: Function value of basement membrane-related genes in odontogenic keratocyst by bioinformatics analysis
Source: Front Oncol. 2025 Sep 12;15:1658125. doi: 10.3389/fonc.2025.1658125 (PMC12463645; doi:10.3389/fonc.2025.1658125)
Supplement: Supplementary file 1 [file DataSheet1.zip › Table S14_Immune_Cell_Infiltration.csv]

	OKC.1	OKC.2	OKC.3	OKC.4	OKC.5	OKC.6	OKC.7	OKC.8	OKC.9	OKC.10	OKC.11	OKC.12	OKC1	OKC2	OKC3	OKC4	OKC5	OKC6	OKC_1	OKC_2	OKC_3
Activated B cell	-0.316802179	-0.328807222	-0.133136985	-0.125603953	-0.219266834	-0.265801707	-0.27911188	-0.36158293	-0.326982979	-0.297530502	-0.23463661	-0.282627121	-0.267825918	-0.17021041	-0.317478838	-0.355865904	-0.065305585	-0.373582599	-0.324989847	-0.274874014	-0.183612256
Activated CD4 T cell	-0.017747105	0.033341429	0.113356629	0.201357532	0.153127283	0.060253688	-0.044164769	0.011778432	-0.010025359	0.013070078	0.043446402	0.063276204	-0.061183988	0.033020163	0.046980128	-0.063397255	0.047955323	0.016510893	-0.023647287	-0.037334475	0.087636601
Activated CD8 T cell	0.008789819	0.045165917	0.097416882	0.205147424	0.174232213	0.049061062	0.034529402	0.001876359	0.031802131	0.03205209	0.07272321	0.080308487	0.084974296	0.087479517	0.051334003	0.00572546	0.109276184	0.016501923	0.020551282	0.019880885	0.174300674
Activated dendritic cell	0.023628664	0.131800941	0.123804683	0.113924887	0.112706301	0.046470641	0.031585581	0.083566224	0.057143935	0.039567436	0.075229251	0.052749012	0.115565487	0.116577732	0.075768885	0.078258011	0.12963242	0.084181714	0.046027257	0.063745332	0.189313296
CD56bright natural killer cell	0.303498187	0.294327663	0.282292025	0.302958252	0.311648854	0.344946487	0.267613947	0.309287356	0.309445261	0.271993272	0.313602931	0.287694988	0.259700065	0.299068523	0.289672901	0.291302403	0.287684973	0.2674164	0.297579653	0.309304061	0.292136279
CD56dim natural killer cell	0.232494556	0.292360165	0.232503432	0.266897597	0.267268372	0.242430844	0.231860754	0.269030579	0.209504959	0.208669522	0.246186634	0.191484846	0.221971234	0.262081227	0.222791379	0.203988039	0.300208565	0.185475594	0.193874074	0.179157978	0.342998459
Central memory CD4 T cell	0.454205048	0.490565136	0.535922303	0.519204401	0.508284582	0.472313955	0.533998853	0.511179954	0.505019643	0.530252558	0.540823923	0.505512594	0.527194132	0.516470336	0.4984821	0.44845713	0.523581124	0.493223146	0.502894721	0.486866597	0.580004803
Central memory CD8 T cell	0.258307065	0.255908686	0.304137198	0.311978219	0.27700392	0.268095217	0.244106278	0.307904827	0.297566297	0.216419989	0.2636867	0.253023595	0.280469392	0.311011872	0.26885516	0.206330116	0.310963374	0.29912612	0.2128509	0.212025517	0.358858111
Effector memeory CD4 T cell	0.179755198	0.158613998	0.204311854	0.18413502	0.144334972	0.141301193	0.171477057	0.213146654	0.194901943	0.272577048	0.202433468	0.180776223	0.237054881	0.236350288	0.223978151	0.231716087	0.220694776	0.251311542	0.17030902	0.153953949	0.184035815
Effector memeory CD8 T cell	0.195310249	0.219820867	0.283190983	0.276115979	0.284030131	0.208185933	0.315126509	0.257145003	0.265787182	0.21102407	0.22678563	0.254173792	0.234114228	0.282999539	0.233168281	0.142107581	0.278154521	0.223162531	0.203032437	0.180520202	0.343777719
Eosinophil	-0.21533895	-0.183607148	-0.078315022	-0.136559591	-0.092768306	-0.189090429	-0.101138706	-0.228434735	-0.256080937	-0.185755851	-0.131940401	-0.1252569	-0.197172713	-0.132593267	-0.228131954	-0.09319925	-0.101627153	-0.206975981	-0.083076453	-0.172582464	-0.046616921
Gamma delta T cell	0.177976655	0.198016907	0.225619216	0.257712093	0.203704755	0.189741864	0.213253458	0.239692405	0.234909896	0.231590526	0.205473143	0.219536364	0.255740399	0.207950896	0.192943694	0.169265459	0.263000002	0.197791272	0.131370549	0.147902148	0.236186109
Immature B cell	-0.141485041	-0.135134101	-0.088538291	0.016024457	-0.162886082	-0.149110347	-0.107565845	-0.149524391	-0.214966791	-0.173535747	-0.058283342	-0.049713891	-0.094997203	-0.0416663	-0.181441939	-0.143721185	0.086431877	-0.128502244	-0.204005714	-0.20709757	0.069000802
Immature dendritic cell	0.322793652	0.350878489	0.337447485	0.346022214	0.30628908	0.380837642	0.345234182	0.32412075	0.33156441	0.282864754	0.339597949	0.335088262	0.29987414	0.3441542	0.338945674	0.315801607	0.354991964	0.288977847	0.306745316	0.306295943	0.383168683
Macrophage	-0.154950669	-0.075643736	-0.1181083	-0.059708999	-0.118257902	-0.108142096	-0.14016988	-0.078979806	-0.080845755	-0.135352179	-0.134344152	-0.116697926	-0.150456001	-0.076575266	-0.112089548	-0.192217508	-0.06643339	-0.107317926	-0.15487945	-0.156614178	0.042281864
Mast cell	-0.049739891	-0.04534255	0.015462115	0.055564452	0.024980419	-0.001447526	-0.006875274	0.044433531	0.013945704	0.004935091	0.004195001	-0.0408482	0.006375664	0.046380339	0.005634984	-0.069353205	0.011378139	-0.098749251	-0.016627453	-0.064422862	0.078039983
Memory B cell	-0.100186595	-0.04521867	-0.075882407	-0.070618587	-0.076019083	-0.00433661	-0.061262274	-0.091460103	-0.019912779	-0.035512151	-0.039412338	-0.021659419	-0.096870695	-0.050301256	-0.087019842	-0.108018176	-0.029506489	-0.029951629	0.070113527	0.034638571	0.005974091
Monocyte	0.277360422	0.305110568	0.334534386	0.338784571	0.321832159	0.334783126	0.317245835	0.327343538	0.298030224	0.301538851	0.316520551	0.330681356	0.303756921	0.304261516	0.321276649	0.298356889	0.311817128	0.308030992	0.306118706	0.336056886	0.353057424
Myeloid derived suppressor cell	0.025092528	0.106059164	0.270683858	0.281040056	0.225209524	0.132503344	0.127603612	0.17394772	0.157593914	0.124412048	0.111564393	0.153869106	0.216034143	0.231010773	0.111576085	0.021405516	0.213259273	0.11060119	0.02721074	-0.01687781	0.289750013
Natural killer cell	0.052219517	0.083031082	0.09088648	0.145011968	0.078975906	0.10108769	0.099101441	0.080807222	0.068364167	0.028757522	0.086983423	0.059093208	0.099771752	0.093154122	0.044971888	0.04108122	0.070723677	0.082990145	0.057851185	0.085272824	0.189432415
Natural killer T cell	-0.034343512	0.001567496	-0.009600957	-0.023873481	-0.03558088	-0.012603717	0.002184755	0.005518666	0.008826906	-0.030343623	-0.03911795	0.007481465	0.049922162	0.047497217	-0.02557012	-0.092576145	0.034228288	-0.002750869	-0.096843058	-0.047842101	0.055855506
Neutrophil	-0.307110141	-0.178940978	-0.262925768	-0.155341754	-0.130468357	-0.260533415	-0.320959446	-0.265645413	-0.278791795	-0.330522112	-0.318413673	-0.250777424	-0.244323957	-0.20026981	-0.191415291	-0.32830445	-0.159304271	-0.404092943	-0.419995197	-0.322764903	-0.13829864
Plasmacytoid dendritic cell	0.372093278	0.334584064	0.378946111	0.362952314	0.347635942	0.334336057	0.394881478	0.334005419	0.329623392	0.390664	0.357354444	0.364831239	0.386097195	0.381837814	0.358339434	0.351594776	0.379651357	0.347585583	0.332687767	0.32606566	0.340627436
Regulatory T cell	-0.159120663	-0.034813803	-0.06431115	-0.000590947	-0.057938516	-0.053387543	-0.145124696	-0.042823047	-0.025580755	-0.137159108	-0.143899947	-0.06528108	-0.062313175	0.05268173	-0.07527696	-0.226399811	0.020963221	-0.120303813	-0.163807315	-0.158523628	0.098721375
T follicular helper cell	0.073943854	0.115869572	0.040478657	0.149233067	0.14544588	0.089019088	0.118413388	0.151399021	0.126430074	0.077234215	0.072065156	0.123165345	0.135228141	0.12464288	0.099397793	0.133079766	0.143241891	0.099798139	0.041206746	0.058998984	0.066443748
Type 1 T helper cell	0.002691749	0.011136879	0.076533965	0.087653656	0.057088855	0.024415232	0.067682261	0.024469079	0.039811946	0.03096006	0.012414847	0.033373393	0.024370369	0.071010652	-0.006472841	-0.005606585	0.072753915	0.016466156	-0.023128797	-0.020422118	0.129939297
Type 17 T helper cell	-0.142568393	-0.154204766	-0.128453977	-0.136367673	-0.118197676	-0.16596614	-0.123429172	-0.120446326	-0.147018915	-0.147856193	-0.125070819	-0.142310985	-0.268538929	-0.152271035	-0.206046447	-0.199948747	-0.181654427	-0.202143856	-0.121967359	-0.132473644	-0.088976122
Type 2 T helper cell	0.019622492	0.047243103	0.080341333	0.10772979	0.048414807	0.047271848	0.05613394	0.07037015	0.060018187	0.075443762	0.06412237	0.107159946	0.048854898	0.074123092	0.081411599	0.02817507	0.076484137	0.094382485	0.042313097	0.059332209	0.071594766
	GSE38494												GSE180706						GSE186489
