# Supplementary material for: Function value of basement membrane-related genes in odontogenic keratocyst by bioinformatics analysis
Source: Front Oncol. 2025 Sep 12;15:1658125. doi: 10.3389/fonc.2025.1658125 (PMC12463645; doi:10.3389/fonc.2025.1658125)
Supplement: Supplementary file 1 [file DataSheet1.zip › Table S1_BMGs_Volcano.csv]

	LogFC	AveExpr	t	P.Value	adj.P.Val	B	probe_id	Change	symbol	ENTREZID
1	4.513226046	6.102047768	12.20362601	9.43e-10	1.42e-06	12.55490565	235944_at	up	HMCN1	83872
2	4.50462985	6.785696143	11.68690963	1.81e-09	1.99e-06	11.95020229	204619_s_at	up	VCAN	1462
3	4.062999335	7.037572083	10.25786924	1.25e-08	7.44e-06	10.13278057	201261_x_at	up	BGN	633
4	2.166488167	7.71197193	8.377877889	2.18e-07	4.96e-05	7.372609973	205032_at	up	ITGA2	3673
5	2.91827555	6.184257898	8.188662263	2.97e-07	5.94e-05	7.068981051	203570_at	up	LOXL1	4016
6	-2.821172566	3.021557478	-7.419009509	1.11e-06	0.000142192	5.78184684	218717_s_at	down	P3H2	55214
7	3.653428021	10.47303845	7.114958762	1.9e-06	0.00020785	5.249876064	201744_s_at	up	LUM	4060
8	2.468806664	6.50866086	6.789020266	3.44e-06	0.000310542	4.664676032	206580_s_at	up	EFEMP2	30008
9	4.681474935	6.307248054	6.667801636	4.3e-06	0.000360059	4.443098935	209220_at	up	GPC3	2719
10	4.560128942	7.875280447	6.607230563	4.81e-06	0.000388203	4.331583684	203083_at	up	THBS2	7058
11	4.118785674	5.78900449	6.603644764	4.85e-06	0.000389089	4.324965393	203413_at	up	NELL2	4753
12	1.143885157	4.092490537	6.417207949	6.88e-06	0.000479663	3.978313463	220134_x_at	up	EVA1B	55194
13	3.263711972	10.95522936	6.383325333	7.34e-06	0.000498951	3.914779496	200665_s_at	up	SPARC	6678
14	5.211979809	9.067144378	6.202304963	1.04e-05	0.000633326	3.572587985	225664_at	up	COL12A1	1303
15	2.081724936	8.280250951	6.171043963	1.1e-05	0.000659639	3.513027061	231867_at	up	TENM2	57451
16	3.060604862	5.370659011	6.023607094	1.46e-05	0.000779787	3.230289501	219454_at	up	EGFL6	25975
17	2.710067709	9.757125935	5.850052242	2.06e-05	0.00099264	2.893658656	201506_at	up	TGFBI	7045
18	2.678678592	8.381638458	5.749901418	2.51e-05	0.001134082	2.697572355	202283_at	up	SERPINF1	5176
19	4.873952254	5.704652485	5.700314159	2.77e-05	0.001217043	2.599998969	223235_s_at	up	SMOC2	64094
20	3.483686693	9.527862573	5.536369614	3.84e-05	0.001527983	2.275165854	201438_at	up	COL6A3	1293
21	2.31872001	10.60991949	5.456978461	4.51e-05	0.001702507	2.116659585	201893_x_at	up	DCN	1634
22	2.84548001	4.535281103	5.359694771	5.49e-05	0.001954402	1.92139517	202202_s_at	up	LAMA4	3910
23	3.663010202	8.489249262	5.355563242	5.53e-05	0.0019632	1.913077779	209156_s_at	up	COL6A2	1292
24	3.198843401	7.59519117	5.300025494	6.2e-05	0.002131701	1.801080013	203325_s_at	up	COL5A1	1289
25	3.433720238	4.123739352	5.28541947	6.38e-05	0.002178325	1.771566653	230964_at	up	FREM2	341640
26	2.226712728	5.026721635	5.275118545	6.52e-05	0.002210799	1.750737745	203886_s_at	up	FBLN2	2199
27	2.199452451	9.048515882	5.12567277	8.85e-05	0.002768049	1.447230882	201666_at	up	TIMP1	7076
28	-3.532645708	8.574800998	-5.062754841	0.000100814	0.003023588	1.318737916	209365_s_at	down	ECM1	1893
29	3.458990454	7.485651069	5.058697447	0.000101662	0.003039035	1.310437788	211964_at	up	COL4A2	1284
30	3.003527416	6.99950722	5.002379852	0.000114227	0.003279539	1.195058986	202709_at	up	FMOD	2331
31	1.632728907	6.870615062	4.93163326	0.000132297	0.003645841	1.049678927	201505_at	up	LAMB1	3912
32	2.883023904	5.273430868	4.881981334	0.000146707	0.003908978	0.94736541	212012_at	up	PXDN	7837
33	3.118522703	7.212840274	4.782487535	0.000180615	0.004582418	0.741684031	203477_at	up	COL15A1	1306
34	3.187828668	7.054159965	4.744921457	0.000195415	0.004825804	0.66380583	211980_at	up	COL4A1	1282
35	1.760009633	5.632324758	4.730188051	0.000201553	0.00494167	0.633230741	201787_at	up	FBLN1	2192
36	-2.289575758	6.434835665	-4.688144034	0.000220174	0.005254771	0.545886069	203779_s_at	down	MPZL2	10205
37	-0.726470507	2.311810673	-4.488258646	0.000335854	0.007000687	0.128898689	219107_at	stable	BCAN	63827
38	-0.799526102	3.212459136	-4.469742141	0.00034931	0.007201556	0.090141117	205718_at	stable	ITGB7	3695
39	-2.255108326	1.870704605	-4.427301707	0.00038226	0.007665102	0.00123497	215516_at	down	LAMB4	22798
40	-0.946535149	8.491264085	-4.401746951	0.000403607	0.007957885	-0.052344545	203287_at	stable	LAD1	3898
41	1.624334885	6.918188719	4.378541617	0.00042404	0.008218505	-0.10102652	209081_s_at	up	COL18A1	80781
42	2.458851791	4.31117427	4.266313298	0.000538722	0.009746739	-0.33680661	204983_s_at	up	GPC4	2239
43	3.11509883	8.0224808	4.207037631	0.000611522	0.010692351	-0.461529149	201645_at	up	TNC	3371
44	-0.83443339	9.638161677	-4.159304511	0.000677335	0.011508144	-0.56203925	201360_at	stable	CST3	1471
45	1.798039401	5.312204252	4.126698957	0.000726368	0.012023666	-0.630726533	216264_s_at	up	LAMB2	3913
46	2.139727279	4.140060777	4.079578995	0.000803639	0.012900466	-0.730024328	226709_at	up	ROBO2	6092
47	4.548444172	4.707538557	3.945408063	0.001072254	0.015666886	-1.012876877	218730_s_at	up	OGN	4969
48	1.725948299	4.067857206	3.834661477	0.001360994	0.01852183	-1.246285869	201124_at	up	ITGB5	3693
49	2.243189243	5.43892091	3.76360598	0.001586192	0.020537201	-1.395912364	213110_s_at	up	COL4A5	1287
50	2.657161778	5.073474166	3.755725043	0.001613366	0.02075548	-1.412498481	202765_s_at	up	FBN1	2200
51	2.149192266	4.637147394	3.660013327	0.001983074	0.023853484	-1.613736275	204114_at	up	NID2	22795
52	1.727609357	4.703423324	3.648720131	0.002031944	0.024209316	-1.637452903	223315_at	up	NTN4	59277
53	2.316368651	3.484040336	3.642869018	0.002057736	0.024420814	-1.649738081	202363_at	up	SPOCK1	6695
54	3.199652851	5.173452733	3.581854593	0.002346949	0.026850683	-1.777729416	212865_s_at	up	COL14A1	7373
55	1.329698911	4.762619462	3.504610657	0.002771883	0.030081922	-1.939414223	220750_s_at	up	P3H1	64175
56	3.106385163	5.755479427	3.500550926	0.002796223	0.030273958	-1.947899613	209436_at	up	SPON1	10418
57	2.534783702	5.646803618	3.459481168	0.003054716	0.032168064	-2.033664536	201147_s_at	up	TIMP3	7078
58	1.866575955	3.730755636	3.428361972	0.003266262	0.033697777	-2.09855168	205168_at	up	DDR2	4921
59	-0.450352235	2.011885538	-3.42817876	0.003267549	0.033697777	-2.098933433	219407_s_at	stable	LAMC3	10319
60	1.913928847	3.834378409	3.371694257	0.003689475	0.036418495	-2.216471409	207191_s_at	up	ISLR	3671
61	1.910336984	5.41243902	3.267293748	0.004616072	0.042181476	-2.432798269	212091_s_at	up	COL6A1	1291
62	3.028684551	4.390423429	3.228539075	0.005015602	0.04451754	-2.512758053	205523_at	up	HAPLN1	1404
63	-0.368165422	1.403255467	-3.223830342	0.005066409	0.044851994	-2.522459471	208005_at	stable	NTN1	9423
64	1.0446457	6.64076199	3.196691694	0.005369261	0.046517601	-2.578312815	225911_at	up	NPNT	255743
65	1.741113295	3.921279833	3.11579887	0.0063815	0.052294442	-2.744146411	203088_at	up	FBLN5	10516
66	-0.462149245	9.753712207	-3.076735455	0.006935149	0.055330409	-2.823852356	201286_at	stable	SDC1	6382
67	0.769729815	8.122906626	2.967118076	0.00875167	0.06481072	-3.04605879	213194_at	stable	ROBO1	6091
68	0.668617808	9.075195647	2.850167222	0.011199574	0.076360731	-3.280456923	202351_at	stable	ITGAV	3685
69	-0.53591127	2.663801998	-2.841542097	0.011404315	0.077274871	-3.297623197	220705_s_at	stable	ADAMTS7	11173
70	-0.295165874	1.234086232	-2.820300836	0.011924089	0.079612845	-3.339824023	209908_s_at	stable	TGFB2	7042
71	0.803109605	1.572470496	2.809067327	0.012208154	0.080952556	-3.362098305	227828_s_at	stable	EVA1A	84141
72	0.552358847	3.555461037	2.693675939	0.015530186	0.094756491	-3.589046132	204724_s_at	stable	COL9A3	1299
73	0.570057086	2.782573161	2.690908207	0.01561967	0.095017682	-3.59444605	205116_at	stable	LAMA2	3908
74	0.288315734	7.507847053	2.686213448	0.01577259	0.09565905	-3.60360077	205417_s_at	stable	DAG1	1605
75	0.5074515	3.005601364	2.53462121	0.021555172	0.116697598	-3.895715549	205141_at	stable	ANG	283
76	-0.353674806	7.260076454	-2.514608465	0.022454742	0.120046253	-3.933742948	212830_at	stable	MEGF9	1955
77	0.714522664	3.053274834	2.511885932	0.022579835	0.120507975	-3.938905958	203812_at	stable	SLIT3	6586
78	0.424665556	2.410455109	2.504402944	0.022927067	0.121561036	-3.953083936	208535_x_at	stable	COL13A1	1305
79	-0.356209823	1.579226591	-2.481411478	0.024025835	0.12509301	-3.996527507	1553427_at	stable	ADAMTS15	170689
80	2.015975168	4.563814527	2.476289226	0.024277322	0.125935728	-4.006181691	209897_s_at	up	SLIT2	9353
81	-0.397611776	1.248434028	-2.473105897	0.024434865	0.126429093	-4.012176925	206000_at	stable	MEP1A	4224
82	0.399757308	1.434439589	2.433049015	0.02650157	0.133459828	-4.087313882	206404_at	stable	FGF9	2254
83	1.097515499	5.064618087	2.432706591	0.026519928	0.133527677	-4.087953735	213273_at	up	TENM4	26011
84	0.329050135	1.999247162	2.420108478	0.027203697	0.135671089	-4.111465085	1558115_at	stable	RECK	8434
85	1.59637961	4.488477622	2.41367441	0.027559277	0.136845287	-4.123450527	1555349_a_at	up	ITGB2	3689
86	0.438336459	1.97286998	2.400324496	0.028311047	0.138825697	-4.148270516	214265_at	stable	ITGA8	8516
87	-0.435800968	8.023723685	-2.398286943	0.028427469	0.1391438	-4.152052932	200661_at	stable	CTSA	5476
88	0.24950147	1.929163094	2.342748292	0.031779252	0.148940552	-4.254550291	228233_at	stable	FREM1	158326
89	0.258957279	1.385482293	2.320585861	0.033217221	0.153202613	-4.295119544	220676_at	stable	ADAMTS8	11095
90	-0.327494456	1.384507919	-2.297221014	0.034798795	0.157528077	-4.337678823	1555335_at	stable	ITGA9	3680
91	0.937932672	8.224243231	2.286562757	0.035543308	0.159511644	-4.35701983	200795_at	stable	SPARCL1	8404
92	-0.264959138	0.997804999	-2.284452004	0.035692498	0.159958507	-4.360844619	207632_at	stable	MUSK	4593
93	0.419782999	8.118480469	2.272392695	0.036556086	0.162469844	-4.382661639	1553530_a_at	stable	ITGB1	3688
94	-0.534593101	3.183619676	-2.267176946	0.036935577	0.163558165	-4.392079098	213100_at	stable	UNC5B	219699
95	-0.253840139	1.635749435	-2.248441996	0.038329072	0.167450419	-4.425813113	205377_s_at	stable	ACHE	43
96	0.547603514	7.032533047	2.22662275	0.040013337	0.171950736	-4.46491405	204306_s_at	stable	CD151	977
97	-0.9392125	7.134574848	-2.188531976	0.043118592	0.179809896	-4.5326824	209270_at	stable	LAMB3	3914
98	-0.267034536	1.60514066	-2.180740056	0.04378058	0.181126148	-4.546466756	1555380_at	stable	ADAMTS4	9507
99	0.626806097	1.706559781	2.17515904	0.044260473	0.182471826	-4.55632329	214587_at	stable	COL8A1	1295
100	-1.037858311	4.060393545	-2.172831584	0.04446203	0.182971382	-4.560429656	1555326_a_at	down	ADAM9	8754
101	0.309810029	2.094790762	2.163654136	0.045265051	0.185051196	-4.57659787	213622_at	stable	COL9A2	1298
102	1.722020646	5.22295197	2.151915225	0.046311629	0.18768722	-4.597223254	221900_at	up	COL8A2	1296
103	1.695037423	2.754481672	2.14420449	0.047011118	0.189636483	-4.610736972	204259_at	up	MMP7	4316
104	0.610443273	2.518529708	2.11612866	0.0496407	0.19624767	-4.659710816	206766_at	stable	ITGA10	8515
105	0.64915391	2.721595466	2.015840035	0.060167489	0.220471647	-4.83157803	214454_at	stable	ADAMTS2	9509
106	1.305422064	4.80977844	1.999200823	0.062097865	0.22472867	-4.859611976	222162_s_at	stable	ADAMTS1	9510
107	1.050659703	3.016886914	1.970001093	0.065620912	0.232737171	-4.908465127	1558199_at	stable	FN1	2335
108	-0.305018768	1.892894651	-1.951027622	0.068005463	0.237706093	-4.939971245	208221_s_at	stable	SLIT1	6585
109	-0.223321367	1.303266635	-1.94559456	0.068702455	0.239133353	-4.9489581	207706_at	stable	USH2A	7399
110	0.570921441	7.466959487	1.937916443	0.069698376	0.241348768	-4.961631787	210150_s_at	stable	LAMA5	3911
111	0.705215771	5.967357249	1.922888871	0.071685068	0.245372512	-4.986345496	227188_at	stable	EVA1C	59271
112	-0.675547844	6.71030351	-1.834532983	0.084420298	0.270523961	-5.12914822	1557905_s_at	stable	CD44	960
113	-0.204166723	1.584142254	-1.79847277	0.0901678	0.281330655	-5.186160882	201107_s_at	stable	THBS1	7057
114	0.292112096	1.651900723	1.768427583	0.095216156	0.291043388	-5.233082731	1553234_at	stable	ADAMTS18	170692
115	-0.253205696	1.963679558	-1.756497087	0.097288322	0.294924282	-5.2515658	202523_s_at	stable	SPOCK2	9806
116	0.899919129	5.346605741	1.755811937	0.097408509	0.295075085	-5.252624662	219091_s_at	stable	MMRN2	79812
117	-0.396508136	4.689983605	-1.692350942	0.109115852	0.315606714	-5.349459369	201474_s_at	stable	ITGA3	3675
118	-0.482899391	10.61006229	-1.643947197	0.118843919	0.332316131	-5.421629681	200838_at	stable	CTSB	1508
119	-0.199203284	1.718973539	-1.64320134	0.118999453	0.33251392	-5.422730066	223782_s_at	stable	TINAG	27283
120	0.544589192	2.639868413	1.629412873	0.12190626	0.337445629	-5.443007904	223730_at	stable	GPC6	10082
121	-0.569259076	7.26668153	-1.590345214	0.130472905	0.351176298	-5.499788538	204636_at	stable	COL17A1	1308
122	-0.243866653	1.885966239	-1.563323964	0.136691842	0.360877109	-5.538469413	1570351_at	stable	ADAMTS6	11174
123	-0.152498671	1.641868386	-1.500644447	0.152082207	0.3843385	-5.626287136	1566677_at	stable	MMP2	4313
124	0.205533245	1.884262709	1.499001688	0.152504226	0.384939224	-5.628552279	226911_at	stable	EGFLAM	133584
125	0.895076693	4.271611751	1.496534107	0.153139965	0.38581224	-5.6319512	225241_at	stable	CCDC80	151887
126	-0.469792603	8.495263359	-1.439935959	0.168334723	0.407189356	-5.70873125	201656_at	stable	ITGA6	3655
127	-0.150154983	1.495432919	-1.410630853	0.176675436	0.418877301	-5.747583749	241942_at	stable	PXDNL	137902
128	-0.237117457	1.598075966	-1.404919961	0.178339384	0.42088772	-5.755082407	239921_at	stable	COL28A1	340267
129	-0.140598702	1.364485672	-1.386045753	0.183929324	0.42849443	-5.779694626	220541_at	stable	MMP26	56547
130	-0.136220152	0.930614396	-1.366190705	0.189961709	0.435932749	-5.805301303	236448_at	stable	UNC5A	90249
131	0.355095433	1.896616336	1.366116482	0.189984555	0.435932749	-5.805396476	214913_at	stable	ADAMTS3	9508
132	-0.143308776	1.640283933	-1.333682807	0.200180517	0.449020299	-5.846588816	1561082_at	stable	NID1	4811
133	0.207921182	1.392270452	1.299018339	0.211554834	0.463039861	-5.88973133	222783_s_at	stable	SMOC1	64093
134	0.173110394	1.750440973	1.283262496	0.216890642	0.469290272	-5.909035103	206073_at	stable	COLQ	8292
135	-0.108029422	1.421202291	-1.277188916	0.218975509	0.471970906	-5.916424902	1552503_at	stable	FRAS1	80144
136	-0.213351449	2.659181135	-1.261672892	0.224372972	0.478045056	-5.935172732	239422_at	stable	GPC2	221914
137	-0.656175135	5.401432699	-1.257011641	0.226014573	0.480064752	-5.940768021	203167_at	stable	TIMP2	7077
138	-0.127039383	1.603217912	-1.2491191	0.228815482	0.483606836	-5.950203122	238125_at	stable	ADAMTS16	170690
139	-0.174681131	1.125284898	-1.227736243	0.236539309	0.492640054	-5.975517642	206939_at	stable	DCC	1630
140	0.133934392	1.581245682	1.226845257	0.236865465	0.492987531	-5.976564572	202997_s_at	stable	LOXL2	4017
141	-0.151820898	1.196793909	-1.17855318	0.25506627	0.511821594	-6.032355874	243337_at	stable	FREM3	166752
142	-0.157933413	1.195512079	-1.15898811	0.262735584	0.519427813	-6.054421216	1555341_at	stable	UNC5C	8633
143	0.344232433	2.809442645	1.144931633	0.268351997	0.52542641	-6.070080294	226522_at	stable	PODN	127435
144	-0.157244456	1.940499427	-1.139697381	0.27046625	0.528133651	-6.075869702	206904_at	stable	MATN1	4146
145	0.142223682	8.373383917	1.089754986	0.291268172	0.549970971	-6.129962849	202603_at	stable	ADAM10	102
146	0.246956871	2.556425989	1.061615014	0.303494841	0.562437056	-6.159517454	204736_s_at	stable	CSPG4	1464
147	0.384069799	4.676270779	1.049953815	0.308669303	0.56746254	-6.171567396	201389_at	stable	ITGA5	3678
148	1.12882578	6.111261438	1.046764882	0.310095367	0.569015179	-6.174842378	202267_at	stable	LAMC2	3918
149	-0.119928391	1.310791463	-1.030537871	0.31742548	0.576192758	-6.191371937	1555527_at	stable	COL9A1	1297
150	-0.107992552	1.462363995	-1.01185436	0.326017822	0.584216329	-6.210122349	205785_at	stable	ITGAM	3684
151	-0.493409047	5.252339031	-0.996837703	0.333042501	0.590974255	-6.224973074	204989_s_at	stable	ITGB4	3691
152	0.246181934	2.192260194	0.986404138	0.337985632	0.595282815	-6.235175455	209663_s_at	stable	ITGA7	3679
153	0.287365574	4.034303711	0.974686223	0.343598313	0.600679065	-6.246519937	218731_s_at	stable	VWA1	64856
154	-0.096020561	1.387920215	-0.972406205	0.344697915	0.601572344	-6.248713264	1554418_s_at	stable	SPOCK3	50859
155	0.160116589	1.652087606	0.933004275	0.364087488	0.618916846	-6.285890513	1554697_at	stable	ADAMTS9	56999
156	0.543426636	6.032121638	0.929718296	0.365737561	0.620453886	-6.288928592	202350_s_at	stable	MATN2	4147
157	0.220049749	8.803798775	0.906681004	0.377448691	0.63086326	-6.309956279	200635_s_at	stable	PTPRF	5792
158	-0.320332882	4.503517277	-0.880644102	0.390985253	0.641905533	-6.333146299	200770_s_at	stable	LAMC1	3915
159	-0.10131495	1.255366501	-0.848459201	0.408157531	0.656276115	-6.360960571	208408_at	stable	PTN	5764
160	-0.074207452	1.964061862	-0.839181928	0.413197274	0.660398169	-6.368801986	203070_at	stable	SEMA3B	7869
161	0.114052604	1.12879445	0.816226518	0.425839457	0.670788344	-6.387863727	1553409_at	stable	ADAMTS20	80070
162	-0.101947707	1.596857665	-0.811616345	0.428407851	0.673235205	-6.391633176	212283_at	stable	AGRN	375790
163	-0.097123889	1.308929377	-0.807284701	0.430830018	0.675370971	-6.395156926	1560078_at	stable	LAMA3	3909
164	-0.263708048	5.267990668	-0.801575714	0.434035586	0.677483604	-6.39977451	202755_s_at	stable	GPC1	2817
165	-0.163140389	1.782814352	-0.792666687	0.439067931	0.681525072	-6.40691978	207123_s_at	stable	MATN4	8785
166	0.104460733	1.369959415	0.781197004	0.445600309	0.686231014	-6.416009738	1552592_at	stable	MMP21	118856
167	0.156368253	3.238171223	0.771682073	0.451065024	0.690494931	-6.42345712	219058_x_at	stable	TINAGL1	64129
168	-0.097596751	1.396999516	-0.742651355	0.467992245	0.704190774	-6.445653744	1560359_at	stable	ITGA1	3672
169	0.087164964	1.242605922	0.736964535	0.471352627	0.707106538	-6.449908681	1554950_at	stable	ACAN	176
170	0.093590357	1.50354217	0.7276744	0.476873379	0.710799953	-6.456793747	210945_at	stable	COL4A6	1288
171	0.141215682	1.015401371	0.72328686	0.479494104	0.712683965	-6.460016948	1555777_at	stable	POSTN	10631
172	-0.104201281	1.478535425	-0.710460874	0.487204215	0.718505973	-6.469334246	208410_x_at	stable	AMELX	265
173	-0.145958557	2.126931283	-0.70149788	0.492635294	0.722482587	-6.475752226	240117_at	stable	FBN3	84467
174	0.099981148	1.30186602	0.695700657	0.496166885	0.72508592	-6.479862461	1563010_at	stable	ITGB8	3696
175	0.063871182	1.519040808	0.689095312	0.500208689	0.727713002	-6.484506444	214641_at	stable	COL4A3	1285
176	0.306058135	4.162769473	0.68218439	0.504457815	0.730822232	-6.489320485	219550_at	stable	ROBO3	64221
177	0.097069012	1.319884325	0.650874082	0.523966631	0.744758372	-6.510554925	1554737_at	stable	FBN2	2201
178	-0.1575042	5.901515073	-0.627393121	0.538870185	0.755086685	-6.525857439	200766_at	stable	CTSD	1509
179	0.063528002	6.518514607	0.619664106	0.543826191	0.758719404	-6.530777219	205745_x_at	stable	ADAM17	6868
180	0.081854226	1.516449542	0.607849677	0.551449432	0.763836499	-6.538184944	1558636_s_at	stable	ADAMTS5	11096
181	0.069427097	1.283155808	0.585782835	0.565840115	0.773684155	-6.551655415	1570219_at	stable	LOXL4	84171
182	0.433185757	4.20931054	0.578132005	0.570875158	0.776868132	-6.556214274	204776_at	stable	THBS4	7060
183	-0.146813549	2.096729233	-0.576916366	0.571677316	0.777415041	-6.556933333	1554394_at	stable	NELL1	4745
184	0.305728993	5.176921479	0.570849548	0.575689321	0.779528794	-6.560500157	226435_at	stable	PAPLN	89932
185	0.074926643	2.09291757	0.562292799	0.5813725	0.783595254	-6.565469235	231325_at	stable	UNC5D	137970
186	-0.071048436	1.412333132	-0.539013348	0.59697762	0.793073948	-6.57862209	213492_at	stable	COL2A1	1280
187	0.227640843	2.676648709	0.522380316	0.60825348	0.800074381	-6.587690835	201654_s_at	stable	HSPG2	3339
188	-0.082116477	1.678273981	-0.481920381	0.636105942	0.816717368	-6.608600332	1552725_s_at	stable	ADAMTS17	170691
189	-0.083117349	2.070358323	-0.470379887	0.644157014	0.821881937	-6.614264325	1563003_at	stable	ITGAX	3687
190	-0.115918086	5.377161463	-0.384549803	0.705414935	0.858047693	-6.65217766	204136_at	stable	COL7A1	1294
191	-0.062216172	1.903159451	-0.370002468	0.716022552	0.863627945	-6.657863487	1556925_at	stable	SMC3	9126
192	0.040906914	1.553201736	0.361008119	0.722611284	0.866986474	-6.661271047	222346_at	stable	LAMA1	284217
193	-0.058352986	1.87893104	-0.351725967	0.729434466	0.871290677	-6.664701082	206493_at	stable	ITGA2B	3674
194	-0.035431174	2.023035956	-0.342930818	0.735921326	0.87506793	-6.667869934	220208_at	stable	ADAMTS13	11093
195	-0.058406868	2.207387822	-0.337941423	0.73961045	0.876708973	-6.669632423	223884_at	stable	OPTC	26254
196	-0.030505131	1.162101213	-0.330103104	0.745419252	0.880254808	-6.672349826	1563532_at	stable	HMCN2	256158
197	-0.051861786	4.636508526	-0.306880041	0.762721095	0.890008708	-6.680031132	230341_x_at	stable	ADAMTS10	81794
198	-0.137199844	6.852494775	-0.306322464	0.763138144	0.890212705	-6.680208753	201842_s_at	stable	EFEMP1	2202
199	0.458114145	4.855998161	0.291474995	0.774270794	0.896093638	-6.684821002	204475_at	stable	MMP1	4312
200	0.043074395	1.596887431	0.263529494	0.795360585	0.907288545	-6.692886554	205884_at	stable	ITGA4	3676
201	-0.035858617	1.456334828	-0.258686586	0.799032588	0.908879413	-6.69420244	207251_at	stable	MEP1B	4225
202	0.036228099	1.862084248	0.257873994	0.799649192	0.909297025	-6.694420862	206234_s_at	stable	MMP17	4326
203	0.024993972	1.466280754	0.224137798	0.825364225	0.922117817	-6.702886763	1553007_a_at	stable	TENM1	10178
204	-0.022274809	1.438219486	-0.221898869	0.827078444	0.922891637	-6.703406947	207174_at	stable	GPC5	2262
205	-0.022546208	1.114660121	-0.204452437	0.840466336	0.929399117	-6.707282474	1559661_at	stable	TENM3	55714
206	0.056953699	5.8419654	0.148774143	0.883510274	0.950190482	-6.717537855	160020_at	stable	MMP14	4323
207	-0.027668689	2.522610781	-0.145807401	0.885815667	0.951194524	-6.717993858	220758_s_at	stable	ROBO4	54538
208	-0.009697997	1.449621808	-0.094890793	0.925528755	0.968595144	-6.724391019	204625_s_at	stable	ITGB3	3690
209	-0.012647418	1.091769492	-0.091308992	0.928331359	0.969703278	-6.72473928	1555071_at	stable	TLL1	7092
210	-0.014868038	9.053076915	-0.083782868	0.934223344	0.972606152	-6.725427438	202071_at	stable	SDC4	6385
211	0.001636536	1.292710494	0.018277988	0.985633286	0.993977791	-6.728919558	1553179_at	stable	ADAMTS19	171019
212	0.002245132	2.767335884	0.011033656	0.991327091	0.996553302	-6.729030498	230167_at	stable	ADAMTS14	140766
213	-0.001710025	1.510153378	-0.007631139	0.994001543	0.997518195	-6.729063677	214602_at	stable	COL4A4	1286
