# Supplementary material for: Function value of basement membrane-related genes in odontogenic keratocyst by bioinformatics analysis
Source: Front Oncol. 2025 Sep 12;15:1658125. doi: 10.3389/fonc.2025.1658125 (PMC12463645; doi:10.3389/fonc.2025.1658125)
Supplement: Supplementary file 1 [file DataSheet1.zip › Table S2_DEGs_vs_BMGs_Venn.csv]

	DEGs	BM_gene
1	HS3ST3A1	ACAN
2	CHST7	ACHE
3	NTS	ADAMTS1
4	AKR1C3	ADAMTS2
5	HEY1	ADAMTS3
6	GUCY1A1	ADAMTS4
7	RGL1	ADAMTS5
8	LRIG1	ADAMTS6
9	TGM1	ADAMTS7
10	NDRG1	ADAMTS8
11	TSPAN18	ADAMTS9
12	GPX2	ADAMTS10
13	MST1R	ADAMTS13
14	VTCN1	ADAMTS14
15	DCLK1	ADAMTS15
16	BDKRB1	ADAMTS16
17	HMCN1	ADAMTS17
18	PRICKLE1	ADAMTS18
19	PPP2R2C	ADAMTS19
20	MRAP2	ADAMTS20
21	CACHD1	AGRN
22	TBX3	AMELX
23	PGLYRP3	AMTN
24	VCAN	ANG
25	CARD18	BCAN
26	LMCD1	BGN
27	ODC1	CCDC80
28	ETV4	CERT1
29	ARMCX2	COL2A1
30	GUCY1B1	COL4A1
31	PKD2	COL4A2
32	MEOX1	COL4A3
33	IL36A	COL4A4
34	FARP1	COL4A5
35	MXD1	COL4A6
36	RASSF9	COL5A1
37	CDC42EP1	COL6A1
38	TSPYL5	COL6A2
39	NDUFA4L2	COL6A3
40	PFN2	COL7A1
41	BDKRB2	COL8A1
42	ETV5	COL8A2
43	PTPRZ1	COL9A1
44	MFAP2	COL9A2
45	FZD7	COL9A3
46	STK39	COL12A1
47	BGN	COL14A1
48	FGF13	COL15A1
49	TTC39A	COL17A1
50	TPPP3	COL18A1
51	LBH	COL28A1
52	ABCG2	COLQ
53	FZD3	CST3
54	AK4	CTSA
55	DLX5	CTSB
56	INPP1	CTSD
57	CHP1	DCN
58	FTL	ECM1
59	GPSM2	EFEMP1
60	NMI	EFEMP2
61	NHS	EGFL6
62	VDR	EGFLAM
63	TMEM216	FBLN1
64	SOSTDC1	FBLN2
65	HEY2	FBLN5
66	EPHA4	FBN1
67	ARMCX1	FBN2
68	HCG22	FBN3
69	AKR1C2	FGF9
70	SHROOM3	FMOD
71	DBNDD1	FN1
72	NUAK1	FRAS1
73	GGTA1P	FREM1
74	SNORA68	FREM2
75	HRASLS	FREM3
76	VEGFC	HAPLN1
77	CBX1	HMCN1
78	TAP2	HMCN2
79	P2RY2	HSPG2
80	COL11A1	ISLR
81	TCF4	LAD1
82	TCEA2	LAMA1
83	ITM2A	LAMA2
84	OMD	LAMA3
85	CD200	LAMA4
86	ALS2CL	LAMA5
87	CYP26A1	LAMB1
88	IGF2BP2	LAMB2
89	ARL4D	LAMB3
90	PPP4R1	LAMB4
91	PXYLP1	LAMC1
92	TTC28	LAMC2
93	EPHB4	LAMC3
94	EFNB3	LOXL1
95	NPEPPS	LOXL2
96	CXCR2	LOXL4
97	PPP1R3C	LUM
98	MARCKSL1	MATN1
99	ERO1A	MATN2
100	TANC1	MATN4
101	ZNF185	MEP1A
102	FYN	MEP1B
103	FST	MMP1
104	TSHZ3	MMP2
105	SCCPDH	MMP7
106	WFDC5	MMP17
107	BBS1	MMP21
108	ITGA2	MMP26
109	CPM	MMRN2
110	CRMP1	NELL1
111	ZNF608	NELL2
112	DSG3	NID1
113	FOSL1	NID2
114	WNT2B	NPNT
115	IL1RL2	NTN1
116	FAM46B	NTN4
117	AKR1B1	OGN
118	C1GALT1	OPTC
119	LOXL1	P3H1
120	ABCC1	P3H2
121	BDNF	PAPLN
122	MMD	PODN
123	ISYNA1	POSTN
124	MAGEH1	PTN
125	ZNF518B	PXDN
126	CUEDC2	PXDNL
127	LRIG3	RECK
128	C11orf95	SERPINF1
129	IFI27	SLIT1
130	ATP2B1	SLIT2
131	CRISPLD1	SLIT3
132	KRT31	SEMA3B
133	EXTL2	SMC3
134	PPIF	SMOC1
135	GLI2	SMOC2
136	MALL	SPARC
137	CERK	SPARCL1
138	EPHB6	SPOCK1
139	ABHD10	SPOCK2
140	CCDC6	SPOCK3
141	IL17RC	SPON1
142	CDH11	SPON2
143	RNPEP	TGFB2
144	HMGCS1	TGFB1
145	VAV3	TGFBI
146	DPYSL2	THBS1
147	NCDN	THBS2
148	FCGRT	THBS4
149	DHRS1	TIMP1
150	SMARCD3	TIMP2
151	CD1A	TIMP3
152	KCNK6	TINAG
153	THY1	TINAGL1
154	RCOR1	TLL1
155	NNMT	TNC
156	SLURP1	USH2A
157	SH3BP5	VCAN
158	UBE2E2	VTN
159	CGNL1	VWA1
160	CYP2J2	VWA2
161	KRBOX4	ADAM9
162	GYS1	ADAM10
163	ALOX12	ADAM17
164	ZNF667-AS1	CD44
165	XPC	CD151
166	BNIP3	CSPG4
167	AFDN	COL13A1
168	C6orf48	DAG1
169	DGKA	DCC
170	SDC2	DDR1
171	HIBCH	DDR2
172	PALMD	EVA1A
173	MYO1E	EVA1B
174	PCBD2	EVA1C
175	FER	GPC1
176	PPARD	GPC2
177	NR3C2	GPC3
178	MEIS1	GPC4
179	RABGGTA	GPC5
180	PITX1	GPC6
181	P3H2	ITGA1
182	TSPAN13	ITGA2
183	FAM92A	ITGA2B
184	SESN2	ITGA3
185	CNFN	ITGA4
186	PLEKHM2	ITGA5
187	ANKRD37	ITGA6
188	CTHRC1	ITGA7
189	SLC38A6	ITGA8
190	TRERF1	ITGA9
191	WDR91	ITGA10
192	SLCO4A1	ITGAM
193	SPRED1	ITGAV
194	RHOD	ITGAX
195	SH3BGRL3	ITGB1
196	PAX9	ITGB2
197	FGFR2	ITGB3
198	MAP4K3	ITGB4
199	SERPINB1	ITGB5
200	C12orf57	ITGB6
201	ASPN	ITGB7
202	GABRP	ITGB8
203	FLRT3	MEGF9
204	UAP1	MMP14
205	CSF2RB	MPZL2
206	PDE4B	MUSK
207	SLC6A9	PTPRF
208	PTPRK	RPSA
209	MAPK6	ROBO1
210	TWF1	ROBO2
211	SLC24A3	ROBO3
212	MLLT11	ROBO4
213	PROM2	SDC1
214	SAV1	SDC4
215	LUM	TENM1
216	LYPD5	TENM2
217	CD55	TENM3
218	EPCAM	TENM4
219	B3GNT8	UNC5A
220	KRT33A	UNC5B
221	DIRAS3	UNC5C
222	DKK3	UNC5D
223	SLC7A5
224	GJB2
225	IL1R1
226	NIPAL2
227	KRT77
228	MPP5
229	SSH3
230	CYP4F11
231	DUSP6
232	RPS6KA4
233	FAM217B
234	MCEE
235	HOOK1
236	PFKM
237	TMEM132A
238	MXRA7
239	SLITRK6
240	VCAM1
241	ATL3
242	DAPK1
243	P4HTM
244	RAB40B
245	GOLGA2P10
246	CAPG
247	CLDN20
248	DENND2C
249	BOD1
250	IL13RA1
251	RGS14
252	GIPC1
253	CTSK
254	STXBP5
255	ANKMY2
256	MAGED2
257	MACO1
258	SAMD9
259	EFEMP2
260	SLC35C1
261	TRIM2
262	LARP4B
263	ALDH1A1
264	ZNF22
265	OLFML2B
266	LOC440434
267	DBN1
268	USP11
269	AEBP1
270	SPRY4
271	TWIST1
272	PRKX
273	PACSIN3
274	ELF3
275	EPHB3
276	VSIG10L
277	TPST1
278	SV2A
279	PIP4P2
280	ZNF426
281	GPC3
282	SMURF2
283	CCNYL1
284	PPP1CB
285	SFTA2
286	ARRDC3
287	EPS8
288	AGAP1
289	ITCH
290	THBS2
291	HSD17B11
292	NELL2
293	NAT14
294	C4orf48
295	PHACTR4
296	GNE
297	NAPEPLD
298	FGFR3
299	LEXM
300	ADD3
301	CSTF2
302	TGFB1I1
303	ESRP1
304	PLIN3
305	FKBP9
306	PNOC
307	RARRES2
308	CSTB
309	ENDOU
310	PNMA1
311	TRIM6
312	TMEM98
313	HK2
314	PI3
315	DEPDC7
316	PKP3
317	TIPARP
318	PRSS22
319	FAM210B
320	ZNF415
321	IQCK
322	TPD52L1
323	FAM83A
324	FUT3
325	PATZ1
326	GJB6
327	CNOT1
328	POU3F1
329	SEMA4B
330	SMAD6
331	CAMSAP3
332	TGDS
333	RAI14
334	CASD1
335	EXOC6
336	NUDT11
337	SEPT11
338	COG6
339	EVA1B
340	HLA-DQB2
341	STX17-AS1
342	SLC39A10
343	KCTD11
344	GXYLT2
345	COX11
346	SDR9C7
347	SPARC
348	TLE3
349	RASAL1
350	DEGS2
351	S100A16
352	RAB27A
353	ANGPTL4
354	BACE1
355	RAB24
356	TLDC1
357	ZFP64
358	CLEC7A
359	MRPS10
360	LDLR
361	SLC4A11
362	XPA
363	SOX2-OT
364	FOSL2
365	GLIDR
366	ATP2B1-AS1
367	PCOLCE
368	PGS1
369	CCDC8
370	WBP2
371	TUBB6
372	ANP32A
373	VEZF1
374	B4GALT4
375	BLVRB
376	CYYR1
377	ARMCX3
378	FOXO1
379	TPPP
380	COL12A1
381	VPS13C
382	HLTF
383	SPTBN2
384	KLF3
385	GYS2
386	SLC7A1
387	NOXA1
388	TENM2
389	RILPL2
390	MTMR6
391	COL1A1
392	ARHGEF16
393	LPAR1
394	NAPRT
395	IL1RN
396	CDK7
397	CYSRT1
398	FAM13B
399	FXYD6
400	CACNB4
401	MPP7
402	C10orf99
403	PIGA
404	TMEM64
405	CHST2
406	TMEM80
407	RRAGD
408	PHLDA1
409	ANO1
410	CDA
411	PRR5L
412	NCOA1
413	GMDS
414	CAPN14
415	DENND4C
416	LY6G6C
417	ECE1
418	PIR
419	PM20D2
420	COL1A2
421	PAFAH1B3
422	BLNK
423	ZNF559
424	GADD45A
425	MOCOS
426	TRIB2
427	IGFBP7
428	PLAC8
429	EGFL6
430	PLEKHM1
431	TOR4A
432	PRIMA1
433	PLEKHG6
434	ST6GALNAC1
435	UBL3
436	FZD2
437	MAP1A
438	CSRP2
439	UPP1
440	AQP3
441	TMEM47
442	UGT8
443	TMEM260
444	PINLYP
445	SLC44A3
446	PDLIM2
447	TMEM119
448	PRKAB2
449	FNDC1
450	TXNDC17
451	PON2
452	ANK3
453	IL1R2
454	FAM162A
455	SCNN1B
456	TMOD3
457	PLBD1
458	SHISA2
459	TJP3
460	TAPBP
461	CEACAM7
462	CLUAP1
463	BLMH
464	CRTC3
465	TGFBI
466	NFIB
467	TSC22D1
468	IVNS1ABP
469	EPS8L1
470	GALNS
471	FLJ37453
472	MVP
473	UGDH
474	CARD16
475	ZNF3
476	TCEAL3
477	SSFA2
478	PSPC1
479	C1orf115
480	CASK
481	KLHL42
482	GRN
483	KLHL2
484	IGFBP2
485	PI4K2A
486	CCDC71L
487	FUT2
488	TOM1
489	SERPINF1
490	CRNDE
491	ARAP3
492	ZNF320
493	CRYBG2
494	TASP1
495	ANXA11
496	FAM171B
497	ZKSCAN7
498	HMGB3
499	FAM110C
500	SERPINH1
501	SMOC2
502	LRP12
503	MARVELD1
504	PEX12
505	SYNPO
506	OXSR1
507	GLIS2
508	EXOC7
509	NAP1L2
510	KRT78
511	UBE2G1
512	ALDH5A1
513	AFAP1
514	FGFBP1
515	PRELID2
516	SNX16
517	TWSG1
518	HSPA6
519	LGALS9
520	SLC45A4
521	CD24
522	ANOS1
523	FKBP1B
524	LMNA
525	BEX5
526	NNT-AS1
527	MTF1
528	CNTN4
529	FAM129B
530	TRIP10
531	CPXM1
532	SPRY1
533	FAM169A
534	TMEM158
535	HTRA1
536	BCL2L1
537	COBLL1
538	EDDM13
539	SOX2
540	SLC7A8
541	CAPN5
542	COL6A3
543	CRABP2
544	NR2C1
545	TUBA1A
546	SBK1
547	RAET1E
548	BCAM
549	FGF11
550	C6orf132
551	TMEM263
552	IP6K2
553	NETO2
554	BEX2
555	CA11
556	UXS1
557	LRRC8A
558	C6orf15
559	GPRC5A
560	ZNF296
561	CDK14
562	MSX1
563	DCN
564	SCO2
565	KRT19
566	LY6D
567	PGLYRP4
568	LANCL3
569	TMEM79
570	PALM
571	ELL3
572	GSTM4
573	NKX3-1
574	GTPBP2
575	STON1
576	ITPRIP
577	MAL
578	DCP1B
579	ZBTB7A
580	KRT76
581	MIR205HG
582	SACS
583	C15orf40
584	MXRA5
585	MAP2K1
586	KLHDC8B
587	DUSP5
588	AGR2
589	FAM126A
590	LAMA4
591	COL6A2
592	PLEKHA3
593	ANKRD50
594	CRISP3
595	CYR61
596	NDFIP2
597	SLC6A4
598	ZNF354A
599	LMAN2
600	RGMB
601	SOX7
602	RPIA
603	BICDL2
604	GNA15
605	ATP12A
606	NMRAL2P
607	WEE1
608	LRP6
609	COL5A1
610	OAS3
611	MXRA8
612	NEO1
613	ADIPOR1
614	TSC22D2
615	FREM2
616	NAP1L5
617	KRT15
618	FBLN2
619	STEAP2
620	FAT3
621	SYBU
622	GSKIP
623	CYSTM1
624	CCNB1IP1
625	AACS
626	ATP6V1D
627	EHF
628	ZNF385A
629	ABR
630	RGS3
631	TAB3
632	KDELC1
633	FSTL1
634	IDH2
635	ADGRF1
636	CYP7B1
637	MAP1B
638	CDKN2B
639	ZEB2
640	ADARB1
641	TMPRSS11E
642	IMMP1L
643	SFTPD
644	CFL2
645	OCA2
646	ESYT2
647	FOXE1
648	CD47
649	MAPK3
650	SVBP
651	MIR210HG
652	GSTM3
653	TIMP1
654	LOC100130476
655	BCAP29
656	SGPP1
657	DUOXA1
658	TRPS1
659	PSMG1
660	SBSN
661	NFYB
662	PODXL
663	ARHGEF3
664	TMED3
665	SPRED2
666	LPIN1
667	GRB10
668	SRRD
669	MFSD14C
670	FAM216A
671	MAP3K9
672	ARNTL2
673	TYMP
674	C19orf54
675	ECM1
676	LXN
677	COL5A2
678	PRSS27
679	COL4A2
680	GRK2
681	LRP10
682	GBP2
683	SLC2A10
684	GPX3
685	TCF12
686	ABHD5
687	UBR1
688	ADAMTSL4
689	CHSY1
690	SLCO3A1
691	FLG2
692	RND2
693	SH3KBP1
694	EVPL
695	FMOD
696	SCD
697	PPDPF
698	CMTM8
699	AIF1L
700	SRI
701	CYB561D1
702	GFPT1
703	CASTOR1
704	PGAP1
705	ANKRD6
706	ANXA1
707	ARHGEF19
708	SLC16A7
709	GPAM
710	UBTD2
711	PCSK1N
712	TICAM1
713	MNAT1
714	KLRG2
715	NSDHL
716	S100A14
717	C1orf216
718	ARSJ
719	LAMB1
720	COL3A1
721	NMU
722	NDEL1
723	GSPT2
724	LYPD3
725	CUTA
726	LGALS1
727	SLC25A38
728	C2orf54
729	GLI1
730	CD207
731	FUT8
732	ACYP1
733	PCDH19
734	ID3
735	SHPRH
736	PDGFA
737	PXDN
738	DUOX2
739	MAPT
740	TCIM
741	RMND5A
742	FAM214B
743	MPPED2
744	ADGRF4
745	CARD6
746	MUC20
747	TEAD2
748	DPY19L3
749	PTBP3
750	FAT1
751	EZH2
752	VLDLR
753	CMAS
754	COL16A1
755	EPB41L4B
756	CXCL14
757	EFHD1
758	COL15A1
759	ZNF271P
760	SORT1
761	GRB7
762	TTC22
763	IGFBP6
764	SIRT7
765	SH3GLB2
766	SLC16A10
767	PYGL
768	ZNF232
769	DHRS9
770	SORL1
771	COL4A1
772	TSHZ1
773	PLCB4
774	FABP5
775	FBLN1
776	ORMDL2
777	MUC1
778	NRAS
779	TMEM200A
780	EGR1
781	PIM1
782	NRARP
783	PADI1
784	CA2
785	ERGIC1
786	CRIP1
787	MAPRE2
788	ATP6V0A4
789	MPZL2
790	OPTN
791	ZFAND2B
792	SAMD9L
793	FAM120B
794	OAS2
795	KLF2
796	SUSD4
797	CTGF
798	MAMDC2
799	BZW1
800	MACC1
801	RHBDL2
802	FAM212A
803	MAB21L3
804	KRT17P5
805	LOC101927093
806	FAM102A
807	CXCL10
808	MIOS
809	ACTR2
810	DEFB1
811	ZNF439
812	CBR3
813	ENPP2
814	CYP27C1
815	ETFDH
816	C4orf3
817	EIF5
818	SMARCAD1
819	COL10A1
820	MSANTD2
821	ZDHHC4
822	EIF4EBP1
823	CENPV
824	EPB41L3
825	HYAL1
826	ZFP3
827	PMEPA1
828	FAM168A
829	ANKRD20A11P
830	SPRY2
831	TMEM200C
832	C3orf58
833	IGFBP4
834	ARL13B
835	VOPP1
836	DDAH2
837	OLFML3
838	LYNX1
839	SLC25A39
840	PLK3
841	SQOR
842	TAGLN
843	DNAJC18
844	ARF6
845	MEIS2
846	BNIPL
847	SLC22A15
848	PTK6
849	POC5
850	LRRFIP2
851	ZNRF2
852	BHLHE40
853	PNP
854	PRSS8
855	COL21A1
856	LOC100130691
857	EXT2
858	CDKN1C
859	MX1
860	PHF23
861	PTPRM
862	LINC01697
863	DLL1
864	IMPA2
865	MGP
866	RAMP1
867	CKMT2-AS1
868	PIDD1
869	SPAST
870	C1QTNF1
871	SBNO2
872	NTF3
873	FAM219A
874	ABCA7
875	RBM47
876	RHOBTB1
877	KREMEN1
878	IRS2
879	MX2
880	RTL6
881	TP53AIP1
882	LTBP4
883	ANTXR1
884	SPRR2C
885	SRD5A1
886	GULP1
887	TMEM35A
888	SLC16A4
889	INSIG2
890	MYRIP
891	PRIMPOL
892	GAREM1
893	C5orf46
894	LAMB4
895	GNG11
896	TAOK3
897	TLE2
898	ATF5
899	CUL4B
900	APOL6
901	ARHGAP19
902	C15orf39
903	ALDH4A1
904	SOCS3
905	ATP13A2
906	SLC35A2
907	SUPT7L
908	CDH2
909	EPPK1
910	DNAJB1
911	ITPKC
912	CLTB
913	CALD1
914	SH3BGRL
915	DOCK7
916	GALNT18
917	SPIN4
918	NHLRC3
919	THAP12
920	COL18A1
921	SMYD4
922	TRAK2
923	SLC7A4
924	SEMA5A
925	CNRIP1
926	BTBD11
927	CLIC3
928	HOMER3
929	ORAI3
930	IL4R
931	PGM2
932	P3H4
933	SFXN1
934	ZDHHC13
935	SMCO4
936	SGTB
937	CPNE2
938	PIK3R3
939	CPEB4
940	AHR
941	ING3
942	PGBD1
943	PLEKHN1
944	GPX7
945	ARHGDIA
946	FMNL2
947	LPAR3
948	LHFPL6
949	STEAP1
950	CDH13
951	B3GNT2
952	DPYSL3
953	ZNF184
954	KIF21A
955	HDGFL3
956	PCDH7
957	PYGB
958	ATP11B
959	RREB1
960	GCLM
961	NQO1
962	SDR16C5
963	CRYBG1
964	CBX6
965	PINK1
966	DGCR2
967	BRCC3
968	MRC1
969	SLFN11
970	GPC4
971	SULF1
972	CPQ
973	GALNT5
974	PJA1
975	LOC730101
976	TNS3
977	BICC1
978	SMYD3
979	CD177
980	ZBTB8A
981	OBSL1
982	RYBP
983	BLVRA
984	STRBP
985	SRPX
986	SFRP4
987	SMAD7
988	MPPED1
989	RPL31
990	RAB27B
991	TNC
992	LRRC8D
993	CYP4F35P
994	SH3RF1
995	LOC101927027
996	NAMPT
997	SEMA3F
998	CSGALNACT2
999	INAFM1
1000	ZNF354C
1001	ZFP1
1002	SIX4
1003	NFE2L2
1004	ADSSL1
1005	TLR3
1006	OSBPL6
1007	CTTNBP2
1008	ITSN2
1009	SCRIB
1010	NDRG2
1011	ADGRL4
1012	RIOK3
1013	MUM1
1014	KRT8
1015	TOX2
1016	RNASE1
1017	KIAA0930
1018	EDNRA
1019	MAPRE1
1020	DOCK1
1021	CD59
1022	ADM
1023	LAMB2
1024	FASN
1025	APOLD1
1026	TMEM204
1027	CEACAM5
1028	DENND5A
1029	STIM2
1030	PSRC1
1031	ROR1
1032	TRIM14
1033	ROCK2
1034	EZR
1035	DLX4
1036	JAZF1
1037	FHL1
1038	MAGED1
1039	DCUN1D2
1040	NR2F6
1041	CRNN
1042	PAK5
1043	CPEB2
1044	C11orf71
1045	PLCD1
1046	ROBO2
1047	LINC00900
1048	STARD5
1049	SLC27A2
1050	ELFN1
1051	PDGFD
1052	ABCC3
1053	WDR54
1054	RFK
1055	PDZD8
1056	MALT1
1057	GPM6B
1058	EPHA2
1059	RER1
1060	CRCT1
1061	LOC100507221
1062	SATB2
1063	ADH7
1064	BCL2L2
1065	BMP6
1066	BCL6
1067	2-Mar
1068	MINDY1
1069	COLGALT2
1070	SERPINE2
1071	SELENOM
1072	PLSCR4
1073	MDK
1074	MROH6
1075	EGLN3
1076	KLK8
1077	ZNF532
1078	SUPT6H
1079	IL6R
1080	INPP5A
1081	C18orf25
1082	ADRB2
1083	FOXO6
1084	CALCRL
1085	RBM20
1086	TCF7L2
1087	PLS1
1088	LMO4
1089	DLC1
1090	TUBB2A
1091	BCL11A
1092	CEACAM1
1093	RTP4
1094	AKT3
1095	RARG
1096	PARP9
1097	FMO9P
1098	TDRP
1099	NLRP2
1100	ID4
1101	TRIM47
1102	PDE6A
1103	FRZB
1104	OR7E14P
1105	RAB5A
1106	C5orf66-AS1
1107	UBE2A
1108	DPH3
1109	STX19
1110	CNST
1111	SAR1B
1112	RAB7B
1113	TMEM40
1114	EXPH5
1115	MYH10
1116	GSTM2
1117	ARSI
1118	ST3GAL1
1119	SIX1
1120	GHR
1121	TOLLIP
1122	OGN
1123	CHMP4B
1124	KRT13
1125	MYCL
1126	FOXF1
1127	MYL9
1128	CRYM
1129	HPSE
1130	KHDRBS3
1131	TMEM259
1132	TMEM150C
1133	SRSF11
1134	FGD4
1135	DMAC1
1136	DLK2
1137	C8orf76
1138	CALHM2
1139	IGIP
1140	PLOD3
1141	ENTPD3
1142	ACTA2
1143	C19orf33
1144	EHD3
1145	PTGFR
1146	DNM1
1147	ZBTB38
1148	NPDC1
1149	ZSCAN31
1150	SMIM5
1151	PHYH
1152	PDGFRB
1153	SH3BP4
1154	B4GALT5
1155	DKK4
1156	CKB
1157	MCL1
1158	PSD3
1159	LINC00909
1160	ZBED1
1161	UBAP1
1162	ZNF703
1163	FCGBP
1164	ITPR2
1165	CFLAR
1166	MERTK
1167	NME4
1168	B3GNT5
1169	PNMA8A
1170	SYT8
1171	DHFR2
1172	ITGB5
1173	ARNTL
1174	RIPK1
1175	CLIP1
1176	IL17RD
1177	REEP6
1178	SLC46A3
1179	GDPD3
1180	SLC22A18
1181	S1PR3
1182	CEACAM6
1183	S100A12
1184	LIX1L
1185	RAI2
1186	TC2N
1187	MBNL1
1188	SOCS2
1189	FAM214A
1190	SPINK7
1191	STRADB
1192	ASL
1193	SPTLC1
1194	HILPDA
1195	CWH43
1196	PRSS35
1197	TP53I3
1198	YOD1
1199	COL4A5
1200	KLK13
1201	ZNF302
1202	SLC24A1
1203	PRAF2
1204	FBN1
1205	DAP
1206	MINPP1
1207	GBP1
1208	STC1
1209	ARHGAP26
1210	TUSC3
1211	ACPP
1212	PPARG
1213	CYP2E1
1214	TGM3
1215	STAT1
1216	KCTD12
1217	MTURN
1218	CRB3
1219	PHGDH
1220	PRDM1
1221	B3GALT4
1222	PPP1R13L
1223	FAAH
1224	KCNS3
1225	GPT2
1226	ALOX15B
1227	PDGFRL
1228	DSEL
1229	JAM3
1230	SETBP1
1231	RCAN2
1232	HSD17B2
1233	SLC29A3
1234	OVOL1
1235	TMEM116
1236	DEPTOR
1237	IKBIP
1238	SGCE
1239	PKIG
1240	FOXQ1
1241	NID2
1242	FAXDC2
1243	LLGL2
1244	CHN1
1245	XDH
1246	TM9SF4
1247	IFFO2
1248	LINC01806
1249	SNX6
1250	NTN4
1251	CARD8
1252	SPOCK1
1253	TNFRSF21
1254	STEAP1B
1255	PTPRN2
1256	SMPD2
1257	3-Mar
1258	CRIP2
1259	GNAI3
1260	PDPN
1261	MFSD5
1262	STEAP4
1263	ZDHHC17
1264	CYP4F12
1265	COL14A1
1266	DDHD2
1267	GALNT2
1268	FAM83F
1269	SFRP2
1270	HCAR3
1271	PSMB8
1272	PRELP
1273	GAS6
1274	SOX12
1275	DOPEY2
1276	ANGPTL2
1277	AATBC
1278	TIFA
1279	EPHA3
1280	TPTEP1
1281	PDGFC
1282	GAS7
1283	ZNRF3
1284	PPM1K
1285	P4HB
1286	MBOAT2
1287	GLT8D2
1288	P3H1
1289	PANK3
1290	SPON1
1291	SIX2
1292	P2RY1
1293	FZD4
1294	NR2F2
1295	ACVR1
1296	RAB20
1297	ADGRF5
1298	CD93
1299	SLC22A3
1300	SLC35D1
1301	ERMP1
1302	EYA2
1303	RRAD
1304	CYP4X1
1305	ZBED8
1306	IL36RN
1307	CHST15
1308	LIPH
1309	APOD
1310	RNASE4
1311	TIMP3
1312	GFOD2
1313	FAP
1314	ANKRD10
1315	CLDN1
1316	NLRX1
1317	DSC2
1318	RXRA
1319	ALDH3A1
1320	TIGD2
1321	FAT2
1322	RNF227
1323	GALNT15
1324	HMOX1
1325	NLRC5
1326	KRT24
1327	DDR2
1328	ZNF84
1329	SASH1
1330	SLC44A1
1331	CCL2
1332	C12orf75
1333	TGFBR3
1334	TNNI2
1335	ULK3
1336	WASF1
1337	TPRG1
1338	TAP1
1339	TMEM184A
1340	ZNF521
1341	SBSPON
1342	PKP1
1343	TNFAIP6
1344	CTSC
1345	IRX5
1346	ESPL1
1347	PLCL2
1348	PTGIS
1349	PTX3
1350	ERBB2
1351	LINC00622
1352	SLC27A5
1353	LRG1
1354	KLK1
1355	BPGM
1356	ISLR
1357	TRNP1
1358	GLDN
1359	CD82
1360	REV3L
1361	GBP3
1362	PTCH1
1363	EPDR1
1364	TCTN3
1365	CCL26
1366	SGCB
1367	DACH1
1368	LINC02487
1369	NOD2
1370	PNLIPRP3
1371	P4HA1
1372	EBF1
1373	FKBP10
1374	AMER2
1375	AK1
1376	CD46
1377	TGFA
1378	DDX60
1379	RHCG
1380	NAP1L3
1381	AADAT
1382	ILF3-DT
1383	ATP13A4
1384	KYNU
1385	KDR
1386	CPE
1387	MAP9
1388	ENPP5
1389	MLC1
1390	BARD1
1391	MPDZ
1392	SH3BGRL2
1393	EVI2A
1394	GIMAP8
1395	C11orf45
1396	EPB41L2
1397	TMCC3
1398	CLCA4
1399	MAPK10
1400	HTR3A
1401	TOX
1402	RANGAP1
1403	KIAA0040
1404	SLPI
1405	ZFP90
1406	PCDHB2
1407	DCP2
1408	COL6A1
1409	LGR6
1410	GPR137B
1411	ZNF823
1412	SMIM20
1413	ZBTB41
1414	CHSY3
1415	PLA2G2A
1416	APH1A
1417	LOXL1-AS1
1418	CORIN
1419	VASN
1420	CTNNA1
1421	HSPB8
1422	SLC15A1
1423	BCL11B
1424	OSBPL3
1425	A2ML1
1426	TBX2
1427	FAM13C
1428	HAPLN1
1429	CXCL12
1430	CLEC11A
1431	ATP6V1B2
1432	SNX31
1433	SLC9A3-AS1
1434	SAPCD2
1435	IL36G
1436	PCDH1
1437	MICU3
1438	FERMT2
1439	TBC1D2B
1440	AHNAK2
1441	DRAM1
1442	JAKMIP2
1443	NPNT
1444	GRHL1
1445	LAMP1
1446	RORA
1447	PCDH18
1448	KLK6
1449	ZFHX3
1450	FGD2
1451	JCAD
1452	TTC9
1453	TMEM176A
1454	GSTM1
1455	KLHL13
1456	ENPP4
1457	ZNF423
1458	TRIM16
1459	CMBL
1460	MYB
1461	JAM2
1462	HMMR
1463	CD248
1464	GPX8
1465	TNS2
1466	CAVIN3
1467	MAOA
1468	TCEAL2
1469	ACTR1A
1470	EPS8L2
1471	SH3TC1
1472	PHACTR3
1473	DIRC3
1474	PLVAP
1475	CDH5
1476	TSLP
1477	ZMYM5
1478	TRPC1
1479	CXCL9
1480	IRF1
1481	FBLN5
1482	PDZK1IP1
1483	LARP6
1484	LINC00312
1485	PLXNA2
1486	C8orf88
1487	MDM1
1488	TRIL
1489	METTL7A
1490	ZBTB20
1491	SLC19A2
1492	FOXF2
1493	IFITM2
1494	LOC158434
1495	KCNK7
1496	SCN9A
1497	RFLNB
1498	F13A1
1499	TSPAN4
1500	C7orf57
1501	BARX2
1502	LPIN2
1503	KLK7
1504	PRSS3P2
1505	TGM5
1506	PFKFB3
1507	EPHX3
1508	CRTAP
1509	BRD3OS
1510	SNHG18
1511	CHAC1
1512	MAPKAPK3
1513	PKDCC
1514	HS3ST5
1515	CLMP
1516	FAM171A1
1517	STN1
1518	CXCL13
1519	PKP2
1520	HCP5
1521	PTGR1
1522	KRTAP3-2
1523	XK
1524	TSPAN1
1525	COPZ2
1526	BNC1
1527	RHOBTB3
1528	ZNF397
1529	GPAT3
1530	LOC100506098
1531	HHIP-AS1
1532	IGSF10
1533	XPR1
1534	KRT3
1535	ZCCHC24
1536	RNF213
1537	OAS1
1538	GNG12
1539	LDLRAD4
1540	MMP13
1541	LDB2
1542	DBP
1543	TPM2
1544	MIR100HG
1545	ASAH1
1546	LGALSL
1547	LRRC20
1548	OLFML1
1549	CXCR4
1550	PIBF1
1551	PTGS1
1552	SYNPO2L
1553	PSCA
1554	HIST1H2AC
1555	LHX8
1556	KDELR3
1557	SHISAL1
1558	DUSP4
1559	DIS3
1560	PLA2G4A
1561	MAN1C1
1562	LTBP2
1563	APBB2
1564	BID
1565	STIP1
1566	GIMAP6
1567	GZMH
1568	EMILIN1
1569	HSPA13
1570	LNX1
1571	ZNF300
1572	ASS1
1573	S1PR1
1574	CPA4
1575	PDLIM4
1576	RASSF5
1577	ISL2
1578	CREB3L1
1579	SYNC
1580	CTSO
1581	ZNF827
1582	LPCAT1
1583	TMEM176B
1584	RNF19B
1585	IRX1
1586	FAM111A-DT
1587	EMP3
1588	RAB38
1589	SLC49A3
1590	OPN3
1591	SPAG1
1592	PDZD2
1593	5-Mar
1594	MAP4K4
1595	PTP4A1
1596	MFSD4A
1597	NAIP
1598	CMPK2
1599	WFDC1
1600	HORMAD1
1601	PRRX1
1602	LRP5
1603	PIK3R1
1604	APLNR
1605	ADGRL3
1606	PLPP3
1607	TM4SF18
1608	DUOXA2
1609	TEK
1610	FAM241A
1611	ALDH3B2
1612	S100P
1613	GXYLT1
1614	SCN4B
1615	PABPC1L
1616	SPATC1L
1617	E2F8
1618	TGIF1
1619	LRRC8E
1620	WISP1
1621	JUN
1622	ENC1
1623	ATP10B
1624	RTN1
1625	RASD1
1626	COLEC12
1627	TTC39B
1628	KLF12
1629	NKX2-3
1630	APOE
1631	ZNF367
1632	DIO2
1633	C15orf48
1634	S100A9
1635	TCP11L2
1636	MBD1
1637	ADAP2
1638	XCR1
1639	RAMP3
1640	IL18
1641	BAMBI
1642	RDH12
1643	CERCAM
1644	LCN2
1645	SORD
1646	KIAA1324
1647	GLUL
1648	PEG3
1649	SLC26A2
1650	WARS
1651	S100PBP
1652	INSC
1653	ADGRA2
1654	NFKBIZ
1655	NDNF
1656	RPS6KB2
1657	RASSF10
1658	FA2H
1659	SLC12A2
1660	EMP1
1661	NAV1
1662	PRTFDC1
1663	IL20RA
1664	MAGI2-AS3
1665	PCDH17
1666	EPSTI1
1667	MFAP4
1668	HHIP
1669	ALG13
1670	SERTAD4
1671	CALB2
1672	ZNF785
1673	ANXA6
1674	OCLN
1675	BSPRY
1676	CXADR
1677	BST2
1678	FAT4
1679	MRGPRF
1680	SMIM3
1681	IGLC1
1682	CHMP4C
1683	DDX6
1684	RUNDC3B
1685	C1orf54
1686	SYNE1
1687	SERPINI1
1688	AOC3
1689	C1R
1690	SLIT2
1691	MFAP5
1692	AGTRAP
1693	PSMB9
1694	NHLRC2
1695	EGR3
1696	ZNF124
1697	XAF1
1698	ULBP2
1699	FAS
1700	SNCAIP
1701	TENM4
1702	RASGRP3
1703	APOC1
1704	PKIB
1705	SLC6A14
1706	MMP9
1707	ITGB2
1708	MIDN
1709	IFI44
1710	IFIT1
1711	KIAA1324L
1712	TMPRSS11B
1713	TBC1D9
1714	DAPL1
1715	GALNT12
1716	SEMA6D
1717	ABLIM3
1718	IGLL3P
1719	SLC16A6
1720	TMTC3
1721	DKK2
1722	SPNS2
1723	GYG1
1724	ELF5
1725	FEZ1
1726	ALOX5AP
1727	MUCL1
1728	SH3RF3
1729	ENPEP
1730	TMPRSS13
1731	HAS2
1732	SLC8A1-AS1
1733	DHCR7
1734	AQP1
1735	NTM
1736	FBXL7
1737	CIART
1738	APOBEC3B
1739	APOL1
1740	NES
1741	ANPEP
1742	CDO1
1743	CCDC68
1744	PCDHB16
1745	CENPU
1746	FMO1
1747	LRRC17
1748	COMP
1749	PCDHB5
1750	GLRX
1751	VIPR1
1752	ABCD3
1753	PTGDS
1754	DOCK8
1755	PEG3-AS1
1756	CNN3
1757	THSD7A
1758	SCD5
1759	IGDCC4
1760	SLC38A5
1761	BMP5
1762	HR
1763	KLK12
1764	CILP2
1765	GPNMB
1766	ADAM9
1767	NPTX2
1768	HSD17B1
1769	DSG1
1770	CDH1
1771	COL8A2
1772	CDH26
1773	MMP7
1774	FOS
1775	FABP4
1776	IGF1
1777	IRX4
1778	LTF
1779	CFH
1780	IGFL1
