# Supplementary material for: Function value of basement membrane-related genes in odontogenic keratocyst by bioinformatics analysis
Source: Front Oncol. 2025 Sep 12;15:1658125. doi: 10.3389/fonc.2025.1658125 (PMC12463645; doi:10.3389/fonc.2025.1658125)
Supplement: Supplementary file 1 [file DataSheet1.zip › Table S3_BM_DEGs_Expression.csv]

	OKC.1	OKC.2	OKC.3	OKC.4	OKC.5	OKC.6	OKC.7	OKC.8	OKC.9	OKC.10	OKC.11	OKC.12	Normal.1	Normal.2	Normal.3	Normal.4
ADAM9	2.171261095	4.250733534	4.290835638	5.597520725	4.315267599	3.798198542	3.063548399	3.556322196	3.699594537	3.118056732	4.65208726	3.09772135	5.122815287	3.622797009	5.733196966	4.876339851
ITGB2	3.437579978	3.553814982	5.534821059	5.421742752	5.223649638	7.209696385	3.138515995	4.24515117	3.611129565	5.089045058	6.376104373	5.809619334	2.415839681	3.084076117	2.817159991	4.847695867
SPARC	10.81197168	10.83653986	12.35102304	11.48016407	10.58537954	10.62301517	12.40174011	12.48454588	12.49458955	12.7764614	12.6105641	11.79789386	8.837338403	7.67511098	10.15640842	7.36092373
ITGB5	4.121178477	3.052216194	3.611426833	3.697678184	3.455282333	4.742965452	4.372652917	5.277354862	5.239542458	6.010692188	4.8480725	5.563068974	2.779236036	2.958790665	3.11931033	2.236246896
TIMP3	7.099221234	5.203024269	4.563602851	4.796105992	4.469629005	5.601985974	7.189774035	8.82530303	8.258852466	6.581344181	5.582329512	7.194821973	3.902582221	2.778113545	5.176594587	3.125573015
BGN	8.42814997	6.762387061	7.631211547	7.587117401	7.038870632	8.213911349	8.195124323	8.624148929	8.3683681	9.14176525	8.168859089	8.479949351	5.180544222	4.081883546	3.764052144	2.934810414
COL6A3	10.70042836	9.114442839	10.6630785	9.966427873	8.807477806	9.253008631	10.69236214	11.47722252	11.46552462	11.59073931	10.20979657	10.84490179	7.549838833	5.086048438	9.144069022	5.880433923
LAMB1	6.687473369	6.281963715	8.129490017	7.688481115	7.373284226	6.864850758	7.933328379	7.025933413	7.11761179	7.990568544	7.196177605	7.056404539	5.872668758	5.536158454	6.518711275	4.656735041
TGFBI	10.34438773	10.78160515	9.76394725	10.61812607	10.80420928	10.94331688	8.304565065	11.30762648	11.21604129	10.27274775	10.15200137	10.70714003	8.456741928	6.268894678	8.61352375	7.559140257
TNC	9.641524331	9.048128934	9.644389335	8.603459844	6.356844549	8.714568988	6.729906836	9.54337556	9.498221733	9.196899426	9.570646619	9.067099933	6.595037484	3.793592856	8.273300967	4.082695404
TIMP1	9.906808343	8.726623947	9.32450094	9.277788992	8.966534863	9.312901726	9.852935155	10.68060571	10.54935128	9.368770916	9.269561648	9.944164416	8.10155847	5.820054911	8.768677129	6.905415664
LUM	10.54742298	10.77410011	11.31229093	11.57422836	10.49315654	10.50326689	11.46841667	11.98381044	11.84986053	12.4295754	11.85056886	11.85004775	8.777982769	5.812446821	9.410633659	6.930806487
FBLN1	6.279326316	5.051200035	6.383999512	5.166711717	5.241750156	5.728782951	6.143434468	6.761285483	6.688359235	6.601500074	5.763610831	7.057965213	3.562343416	4.551824691	5.267754149	3.867347875
DCN	10.49014706	10.4047161	11.38957371	11.32251024	10.94434875	9.906768044	11.21367863	12.10390986	12.02462021	11.53096803	11.37501172	11.5689415	8.41310058	7.899935732	10.58287063	8.587610971
LAMA4	4.330546447	3.055397978	5.916075448	5.330350908	4.132751796	4.329743437	6.885484115	6.043113477	5.581782319	6.513550378	5.278526438	5.56249052	3.064640386	2.015389298	2.299188813	2.225465884
SERPINF1	8.688369503	7.623221796	9.424035008	8.657853691	7.636655607	7.753817563	10.00988905	9.970752778	9.893971827	9.704026533	9.652151744	9.600952167	5.556679671	6.41971084	6.844603695	6.669523848
SPOCK1	4.797489297	2.013682906	4.010757221	3.699481608	2.08665234	3.114850803	3.702241451	6.372239206	6.167520477	4.288250573	4.413753279	4.090670826	1.680385165	1.982880402	2.031475768	1.292314058
FMOD	7.102128228	6.206410243	8.559552431	7.206928409	6.655403084	6.462341873	8.473230675	8.575525901	8.227734084	9.263961897	8.272039453	7.999412606	3.592311832	4.869601976	6.89749337	3.628039451
FBN1	4.475113633	3.557134003	6.982637541	5.874947048	3.84822909	4.111928746	6.794793493	6.866702399	6.50780378	6.910213069	6.581139143	6.342533377	4.873144228	1.827994246	3.272706878	2.348565977
THBS2	9.117473564	7.762948247	8.93845355	8.170613962	6.426690483	7.530076777	9.863742258	10.02439084	10.04848358	10.93615083	9.683180185	9.681547919	5.943005134	3.381661829	5.160625728	3.335442273
FBLN5	3.964848956	2.447252448	4.648344748	4.468676507	3.433007	2.843281414	5.11140682	5.133040732	5.064656597	6.575712692	4.136766059	4.451703902	3.723572143	2.027470359	2.53883777	2.171899175
COL5A1	7.77128901	6.645724281	9.112617364	8.242803959	6.443328098	7.396893493	9.06099361	9.31848962	8.886849087	10.35522389	8.833364059	8.671247766	5.666388174	4.728114685	6.459988008	3.929743609
NELL2	7.383180018	7.570671403	4.770067983	6.787369478	8.358730955	6.539806057	4.378887646	8.191718049	8.031449334	6.251264115	7.748406187	5.812859678	2.532735799	2.616253698	2.4934397	3.157231743
COL15A1	7.383107327	6.769443898	9.359199364	8.13226793	6.897789693	7.0304221	9.872678096	8.162990114	8.102484318	8.984205453	7.303269913	7.911793189	5.868636322	3.407321359	6.976615305	3.24322
LOXL1	6.808155001	6.320326065	6.221348608	6.42076103	6.177903595	6.472642402	6.956053788	8.41959626	7.749261288	7.34646558	7.123265678	6.950142137	3.45154969	3.521862363	4.742587345	4.266205545
MPZL2	3.919071046	7.044428351	6.482149606	7.14747667	6.757126331	5.812492275	5.143882376	5.367691638	5.890332861	5.076736564	6.701720453	5.006192541	8.045287865	7.434193362	8.757608678	8.370980029
FBLN2	5.304500736	4.476330293	5.8330356	5.884691339	4.591454637	5.565500629	6.390225913	5.701353075	5.262153265	6.935438304	5.415647827	5.640466189	4.331058009	2.422667204	4.298592833	2.374430313
NID2	4.321192466	3.843134024	5.052697083	5.76307137	3.644019861	3.126638924	5.585185722	6.008054958	6.048845801	7.355346919	6.069141883	5.276016514	3.140295615	2.759517221	3.557790265	2.643409678
MMP7	1.374068742	3.739964053	3.351740217	6.281675847	4.417588084	4.230620082	1.345269217	4.448419884	4.139275672	1.033997579	1.293292303	2.482980654	1.063522916	1.190218698	2.188472601	1.490600203
VCAN	6.910598275	7.176426933	8.168101146	7.383321022	7.045979512	7.688988423	8.58733485	8.035932786	7.885538976	9.222339586	8.848858827	7.988822928	3.568878122	3.319380876	4.223984981	2.516651042
GPC4	4.710075521	4.298722582	4.085453221	5.38382186	5.603163812	6.635414145	2.050330928	5.998270868	5.830538486	4.457076102	4.476164448	5.581614637	2.682732418	1.771886518	2.71775794	2.69576483
ITGA2	8.686938672	8.167923051	8.311114373	8.179769643	7.994485724	8.72350646	7.510273924	8.443806745	8.384347816	7.957728579	8.05095589	8.632276784	5.096136631	5.93055062	6.90618361	6.415552359
DDR2	4.197440502	2.048969756	4.169818199	4.185809915	2.785709691	3.021103279	5.003994857	4.700848625	4.26420952	6.172288392	4.771978637	5.046624126	2.992601593	2.075031772	2.472981325	1.78267999
HAPLN1	3.778800334	3.138032038	4.792421485	3.976430188	2.650838908	2.39463072	6.033066964	7.020736801	6.766518419	8.635897565	6.602256494	5.981504884	2.473233305	1.522957804	2.655071623	1.824377332
EFEMP2	6.843405412	6.058631785	6.992353388	6.892563759	6.032880959	6.990791686	7.499671085	7.710822162	7.598527609	8.061399071	7.46450107	7.36480233	4.164622651	5.371205639	5.383668422	3.708726736
ISLR	3.778246895	3.161819147	3.491056269	3.677747547	2.323255475	3.374937564	5.076285565	5.977029935	4.960706587	5.393436698	5.207061113	5.332744649	3.378538828	2.193362849	2.438239994	1.585585422
COL18A1	8.013741538	5.572080378	7.585780689	6.99642019	6.975082	8.304557435	7.827380028	7.319432439	6.857840466	7.459752636	6.909478606	8.069722876	5.455960282	6.315941792	5.811361066	5.216487081
COL6A2	9.422355547	7.474936487	10.29215758	8.83308457	7.860389179	8.4709282	10.37122379	9.985124278	9.592474826	10.75097625	10.20126549	9.60510555	6.274612027	5.189725902	8.075788493	3.427840019
GPC3	7.635180212	8.472768086	7.011933361	6.183535386	7.586593857	9.518920938	3.691765997	8.307672804	8.138225311	7.362158965	7.315322768	8.507323762	3.549833571	2.239193882	2.710498377	2.685041581
ECM1	5.710272986	7.987362182	8.453665122	11.07227491	6.858436836	6.613711606	7.253280186	7.189153218	6.845553112	7.310450097	8.404727406	8.600787188	11.70100299	12.10642165	9.599128176	11.4905883
SPON1	4.543013519	4.880455338	7.440128828	5.5790278	3.939643378	4.581861012	8.36383842	7.534023285	7.315455824	9.01192235	9.2376244	5.957914453	3.418821286	3.549229174	4.258880503	2.475831256
SLIT2	6.476348195	3.441998798	3.371317926	4.00376936	2.740286962	3.019590584	5.830902802	6.775402131	6.873842744	5.735455379	4.839373593	7.705411352	2.690294488	3.691047255	2.805371257	3.020619605
COL4A2	7.894661122	7.362481428	9.518322746	8.77234669	7.298062229	7.396718636	9.041381114	9.012426715	8.730764456	9.253542359	7.893500692	8.030576004	6.12873903	2.212560125	7.427416517	3.796917244
COL4A1	7.056622497	7.402396887	8.977390239	8.606563264	6.781209153	6.672938929	8.626015003	8.4694645	8.294257107	8.652032	7.562557924	7.111958086	5.591581584	2.317082432	7.299413088	3.445076754
PXDN	6.083168203	4.7303515	7.460957484	6.668147786	4.028191461	6.077069232	6.106172831	6.404729725	5.869478449	6.868232786	5.909664772	5.724077894	3.19401613	1.954658158	5.417012918	1.878964554
COL6A1	4.623440932	3.852469679	7.228181277	5.81136574	4.937816844	5.219517976	7.005834138	5.986413993	5.563677049	7.579636816	6.881306778	5.990617969	4.361645608	3.135779973	5.1790115	3.242308046
COL14A1	4.557501569	3.9870115	7.402905907	5.297222327	3.015467172	3.90790362	8.200564591	6.335100093	6.499601813	8.746785427	7.271853728	6.458473605	2.964093062	2.229320463	4.177310152	1.724128702
COL4A5	6.732835346	4.4066345	5.908856144	4.954802897	5.789487407	6.660079707	6.109704604	6.338078221	6.078514485	6.314640839	6.453193104	6.249791396	2.256054488	4.168110625	6.475812121	2.126138678
TENM4	5.821400957	3.79002652	4.952398979	4.700743224	4.913118535	5.867656241	4.688846742	6.09695457	5.864824934	5.914710113	5.087019444	6.370263284	4.162730716	3.936047995	5.748783732	3.118363408
LAMB4	1.6659592	1.310320572	1.153311507	1.516498878	1.148767041	1.293343294	1.58561101	1.15186669	1.185605352	1.152234778	1.456529732	1.06308223	4.845059559	5.665588327	1.333980329	2.403515182
LAMB2	5.369051454	4.102003804	5.544106116	5.365063885	5.326373767	6.062996224	6.977979258	5.37569449	5.341280168	7.052225461	6.414439317	6.209355283	3.07154926	4.443670278	4.771979977	3.567499292
P3H2	2.624679248	2.632397957	1.989681465	2.675752298	2.468281108	1.855803314	2.634794361	2.029791011	2.383287017	2.079104655	2.351710715	2.069888885	4.226441147	5.403984341	7.036920046	3.882402076
OGN	2.672002777	3.20359456	6.874052416	5.563179812	2.376009869	2.641771512	7.868429832	7.136837509	7.308284726	8.871088049	8.519352063	7.101192077	1.192188488	1.126039022	1.717962475	1.148631726
EGFL6	5.013538032	5.653240919	7.445897924	6.995136776	5.600054285	5.027118409	6.079870895	5.534349479	5.959764671	7.785076483	7.061984835	5.473690004	2.412925109	2.271486743	4.409104151	3.207305454
EVA1B	4.344422383	4.11910373	4.281171139	4.315566462	4.000126452	4.369540109	5.073317519	4.979350122	4.289993562	4.498246096	3.864422017	4.406282319	3.149237034	3.387238398	3.246888126	3.154943118
P3H1	4.140259585	3.903546425	5.730434196	5.03430522	4.019438634	4.478327933	5.640446952	5.607465051	5.331935015	6.386184436	5.638375572	5.229811256	3.560982131	3.585542646	3.914735612	4.000120727
COL8A2	4.597692672	3.680755996	5.204883343	5.06219099	3.209431887	3.917816635	6.390556235	7.322832039	7.016338884	8.439258331	6.43757196	6.562156607	4.14941357	2.550171551	4.07875075	4.947410071
SMOC2	4.558184917	4.948191363	6.667063515	6.364383598	4.075712694	6.083452229	7.835647148	8.05639831	7.844598139	9.975130698	8.953832512	7.715091456	1.661540326	2.067884616	2.762775064	1.704553172
NTN4	6.256508018	5.163273321	3.45245865	5.526217411	4.664447601	4.872073301	4.969197802	5.622307244	6.062752868	5.860055513	3.647875442	5.526740794	2.46643968	3.315473706	3.191975424	4.656976416
COL12A1	9.531747072	9.025552592	11.35440089	9.633316141	8.258045246	8.514755997	10.92710627	11.31684883	11.10007231	12.53662251	11.20833721	11.03486689	4.067024349	4.141562785	8.58842971	3.835621239
NPNT	7.356028204	6.672092441	6.434721077	6.708601203	6.925304691	7.809280006	6.020192057	6.68423147	6.853766846	7.285869695	6.94262495	7.130368336	5.687632036	5.455900332	7.24705305	5.038525441
ROBO2	5.437110089	4.421832596	4.811374423	4.346222122	3.390513291	4.829977248	2.255689777	4.341876059	4.893767715	5.489239746	6.509720751	5.372587346	2.069354279	2.931506652	2.211708602	2.928491737
FREM2	6.104856575	3.11265769	5.928743698	4.81566255	4.173188871	6.436898136	1.983570691	4.524745983	4.756403176	6.367307513	5.730536374	5.851461682	1.386501551	1.531282126	1.685628744	1.590384274
TENM2	9.442469708	8.239915807	8.693007594	8.33602195	8.544380726	9.50868123	8.841413784	8.634400888	8.628174717	8.475876808	9.005623495	9.258219516	6.86355877	6.144216285	8.184990157	5.683063786
HMCN1	7.188096623	6.09780553	7.207785644	6.463168619	6.721744258	6.832473041	7.604329168	7.268539279	7.379311062	9.179699027	7.57670753	7.244591573	2.862782704	2.870567159	2.883704024	2.251459047
