# Supplementary material for: Function value of basement membrane-related genes in odontogenic keratocyst by bioinformatics analysis
Source: Front Oncol. 2025 Sep 12;15:1658125. doi: 10.3389/fonc.2025.1658125 (PMC12463645; doi:10.3389/fonc.2025.1658125)
Supplement: Supplementary file 1 [file DataSheet1.zip › Table S4_BM_DEGs_GO_Enrichment.csv]

	ONTOLOGY	ID	Description	GeneRatio	BgRatio	pvalue	p.adjust	qvalue	geneID	Count
GO:0030198	BP	GO:0030198	extracellular matrix organization	29/64	318/18903	8.02310400415706e-35	3.93302134205862e-32	2.94864909400836e-32	HMCN1/LOXL1/LUM/EFEMP2/COL12A1/EGFL6/TGFBI/SMOC2/COL5A1/FBLN2/COL4A2/FMOD/LAMB1/PXDN/COL15A1/COL4A1/FBLN1/COL18A1/LAMB2/COL4A5/NID2/NTN4/COL14A1/DDR2/NPNT/FBLN5/COL8A2/MMP7/LAMB4	29
GO:0043062	BP	GO:0043062	extracellular structure organization	29/64	319/18903	8.80936580666503e-35	3.93302134205862e-32	2.94864909400836e-32	HMCN1/LOXL1/LUM/EFEMP2/COL12A1/EGFL6/TGFBI/SMOC2/COL5A1/FBLN2/COL4A2/FMOD/LAMB1/PXDN/COL15A1/COL4A1/FBLN1/COL18A1/LAMB2/COL4A5/NID2/NTN4/COL14A1/DDR2/NPNT/FBLN5/COL8A2/MMP7/LAMB4	29
GO:0045229	BP	GO:0045229	external encapsulating structure organization	29/64	321/18903	1.06106690882876e-34	3.93302134205862e-32	2.94864909400836e-32	HMCN1/LOXL1/LUM/EFEMP2/COL12A1/EGFL6/TGFBI/SMOC2/COL5A1/FBLN2/COL4A2/FMOD/LAMB1/PXDN/COL15A1/COL4A1/FBLN1/COL18A1/LAMB2/COL4A5/NID2/NTN4/COL14A1/DDR2/NPNT/FBLN5/COL8A2/MMP7/LAMB4	29
GO:0031589	BP	GO:0031589	cell-substrate adhesion	16/64	369/18903	6.70633255057513e-14	1.86436044905989e-11	1.39774088948829e-11	ITGA2/EFEMP2/EGFL6/FBLN2/LAMB1/FBLN1/LAMB2/ITGB5/NID2/NTN4/SPOCK1/NPNT/FBLN5/ITGB2/LAMB4/ADAM9	16
GO:0071711	BP	GO:0071711	basement membrane organization	8/64	36/18903	3.08131058153109e-13	6.85283473332513e-11	5.13767995910025e-11	HMCN1/LAMB1/PXDN/COL4A1/LAMB2/NID2/NTN4/LAMB4	8
GO:0030199	BP	GO:0030199	collagen fibril organization	9/64	64/18903	7.74573655306257e-13	1.43554317450093e-10	1.0762497105308e-10	LOXL1/LUM/EFEMP2/COL12A1/COL5A1/FMOD/PXDN/COL14A1/DDR2	9
GO:0085029	BP	GO:0085029	extracellular matrix assembly	7/64	46/18903	1.75479366819132e-10	2.78761508432678e-08	2.0899196770038e-08	EFEMP2/LAMB1/PXDN/LAMB2/NTN4/FBLN5/LAMB4	7
GO:0035987	BP	GO:0035987	endodermal cell differentiation	7/64	49/18903	2.79398476171383e-10	3.88363881878222e-08	2.91162622536494e-08	COL12A1/COL5A1/COL4A2/LAMB1/ITGB5/COL6A1/ITGB2	7
GO:0001706	BP	GO:0001706	endoderm formation	7/64	58/18903	9.54973870736013e-10	1.12182372355535e-07	8.41049213419004e-08	COL12A1/COL5A1/COL4A2/LAMB1/ITGB5/COL6A1/ITGB2	7
GO:0007369	BP	GO:0007369	gastrulation	10/64	196/18903	1.06312732478006e-09	1.12182372355535e-07	8.41049213419004e-08	ITGA2/GPC3/COL12A1/COL5A1/COL4A2/LAMB1/ITGB5/COL6A1/TENM4/ITGB2	10
GO:0070831	BP	GO:0070831	basement membrane assembly	5/64	15/18903	1.10971771215007e-09	1.12182372355535e-07	8.41049213419004e-08	LAMB1/PXDN/LAMB2/NTN4/LAMB4	5
GO:0038065	BP	GO:0038065	collagen-activated signaling pathway	5/64	17/18903	2.27481168490409e-09	2.10799216134445e-07	1.58039548635442e-07	ITGA2/COL4A2/COL4A1/COL4A5/DDR2	5
GO:0001704	BP	GO:0001704	formation of primary germ layer	8/64	127/18903	1.07329835633487e-08	9.18082901726441e-07	6.88301456046328e-07	ITGA2/COL12A1/COL5A1/COL4A2/LAMB1/ITGB5/COL6A1/ITGB2	8
GO:0007492	BP	GO:0007492	endoderm development	7/64	83/18903	1.23435866825491e-08	9.80433456499613e-07	7.35046665607434e-07	COL12A1/COL5A1/COL4A2/LAMB1/ITGB5/COL6A1/ITGB2	7
GO:0038063	BP	GO:0038063	collagen-activated tyrosine kinase receptor signaling pathway	4/64	12/18903	5.79466908796242e-08	4.29578135054281e-06	3.2206160825728e-06	COL4A2/COL4A1/COL4A5/DDR2	4
GO:0007229	BP	GO:0007229	integrin-mediated signaling pathway	7/64	113/18903	1.06062475323115e-07	7.37134203495653e-06	5.52641318788865e-06	ITGA2/TIMP1/LAMB1/LAMB2/ITGB5/ITGB2/ADAM9	7
GO:0001655	BP	GO:0001655	urogenital system development	10/64	360/18903	3.36565125944758e-07	2.20153188265042e-05	1.65052371361145e-05	GPC3/SERPINF1/FREM2/COL4A1/TNC/LAMB2/ROBO2/FBN1/NPNT/SLIT2	10
GO:0033627	BP	GO:0033627	cell adhesion mediated by integrin	6/64	88/18903	5.17099872499164e-07	3.19452810121706e-05	2.39498888315403e-05	ITGA2/ITGB5/FBN1/NPNT/ITGB2/ADAM9	6
GO:0072001	BP	GO:0072001	renal system development	9/64	318/18903	1.17793546592544e-06	6.89402230583732e-05	5.16855894189999e-05	GPC3/SERPINF1/FREM2/COL4A1/LAMB2/ROBO2/FBN1/NPNT/SLIT2	9
GO:0007160	BP	GO:0007160	cell-matrix adhesion	8/64	238/18903	1.35365608914729e-06	7.52632785565893e-05	5.64260854002449e-05	ITGA2/EFEMP2/ITGB5/NID2/NPNT/FBLN5/ITGB2/ADAM9	8
GO:0032963	BP	GO:0032963	collagen metabolic process	6/64	107/18903	1.64032902052238e-06	8.68593271819468e-05	6.51198287846477e-05	ITGA2/COL5A1/P3H1/DDR2/MMP7/P3H2	6
GO:0001667	BP	GO:0001667	ameboidal-type cell migration	10/64	492/18903	5.59505778541135e-06	0.000282804738971701	0.000212023242394536	ITGA2/GPC3/SPARC/SERPINF1/SMOC2/DCN/TIMP1/DDR2/SLIT2/ADAM9	10
GO:0001822	BP	GO:0001822	kidney development	8/64	309/18903	9.30943838051148e-06	0.000450091107788207	0.000337440512465222	GPC3/SERPINF1/FREM2/LAMB2/ROBO2/FBN1/NPNT/SLIT2	8
GO:0006509	BP	GO:0006509	membrane protein ectodomain proteolysis	4/64	44/18903	1.46513316642308e-05	0.000678845033776025	0.000508940994652226	TIMP1/TIMP3/MMP7/ADAM9	4
GO:0007528	BP	GO:0007528	neuromuscular junction development	4/64	48/18903	2.07886464451042e-05	0.000924678993878234	0.000693246651979896	COL4A1/TNC/LAMB2/COL4A5	4
GO:0010466	BP	GO:0010466	negative regulation of peptidase activity	7/64	263/18903	2.94299565776033e-05	0.00125869660439596	0.000943665004431652	GPC3/SERPINF1/COL6A3/TIMP1/SPOCK1/TIMP3/ECM1	7
GO:0045785	BP	GO:0045785	positive regulation of cell adhesion	9/64	484/18903	3.46329208636645e-05	0.00141476938152181	0.00106067526520757	ITGA2/EFEMP2/EGFL6/FBLN2/LAMB1/LAMB2/NPNT/ITGB2/ADAM9	9
GO:0071560	BP	GO:0071560	cellular response to transforming growth factor beta stimulus	7/64	271/18903	3.56236894627795e-05	0.00141476938152181	0.00106067526520757	COL4A2/FMOD/ITGB5/FBN1/DDR2/NPNT/ADAM9	7
GO:0034446	BP	GO:0034446	substrate adhesion-dependent cell spreading	5/64	111/18903	3.68984643841863e-05	0.00141486525500742	0.0010607471430953	LAMB1/FBLN1/LAMB2/NTN4/LAMB4	5
GO:0071559	BP	GO:0071559	response to transforming growth factor beta	7/64	277/18903	4.09414721239315e-05	0.00147968690541353	0.00110934497263112	COL4A2/FMOD/ITGB5/FBN1/DDR2/NPNT/ADAM9	7
GO:1903053	BP	GO:1903053	regulation of extracellular matrix organization	4/64	57/18903	4.12502644494778e-05	0.00147968690541353	0.00110934497263112	EFEMP2/LAMB1/LAMB2/DDR2	4
GO:0033619	BP	GO:0033619	membrane protein proteolysis	4/64	58/18903	4.41936930093657e-05	0.00153573083207546	0.00115136200208611	TIMP1/TIMP3/MMP7/ADAM9	4
GO:0098742	BP	GO:0098742	cell-cell adhesion via plasma-membrane adhesion molecules	7/64	282/18903	4.58564734108462e-05	0.00154522419493518	0.00115847932827401	HMCN1/TENM2/GPC4/ROBO2/TENM4/ITGB2/MPZL2	7
GO:0001654	BP	GO:0001654	eye development	8/64	388/18903	4.75541839980474e-05	0.00155530154723026	0.00116603448069516	SERPINF1/COL5A1/FREM2/PXDN/COL4A1/LAMB2/FBN1/COL8A2	8
GO:0150063	BP	GO:0150063	visual system development	8/64	392/18903	5.1114716055626e-05	0.00162398755011017	0.00121752947717461	SERPINF1/COL5A1/FREM2/PXDN/COL4A1/LAMB2/FBN1/COL8A2	8
GO:2001044	BP	GO:2001044	regulation of integrin-mediated signaling pathway	3/64	22/18903	5.44418650108837e-05	0.00167224745528833	0.00125371070104918	TIMP1/LAMB1/LAMB2	3
GO:0048880	BP	GO:0048880	sensory system development	8/64	398/18903	5.68713071755322e-05	0.00167224745528833	0.00125371070104918	SERPINF1/COL5A1/FREM2/PXDN/COL4A1/LAMB2/FBN1/COL8A2	8
GO:0010632	BP	GO:0010632	regulation of epithelial cell migration	7/64	292/18903	5.71451468533781e-05	0.00167224745528833	0.00125371070104918	ITGA2/SPARC/SERPINF1/SMOC2/DCN/SLIT2/ADAM9	7
GO:0051043	BP	GO:0051043	regulation of membrane protein ectodomain proteolysis	3/64	24/18903	7.12069937744803e-05	0.00203031223274928	0.00152215759971359	TIMP1/TIMP3/ADAM9	3
GO:0007601	BP	GO:0007601	visual perception	6/64	220/18903	9.91328076604831e-05	0.00275589205296143	0.00206613641229217	HMCN1/LUM/TGFBI/COL18A1/LAMB2/TIMP3	6
GO:0010810	BP	GO:0010810	regulation of cell-substrate adhesion	6/64	222/18903	0.000104181019252084	0.00282559252215409	0.00211839197041466	EFEMP2/EGFL6/FBLN2/FBLN1/SPOCK1/NPNT	6
GO:0050953	BP	GO:0050953	sensory perception of light stimulus	6/64	224/18903	0.0001094317873496	0.00289733684601799	0.00217217983911989	HMCN1/LUM/TGFBI/COL18A1/LAMB2/TIMP3	6
GO:0072073	BP	GO:0072073	kidney epithelium development	5/64	146/18903	0.000135620985741638	0.00343018681207087	0.00257166599314666	GPC3/LAMB2/ROBO2/NPNT/SLIT2	5
GO:0060348	BP	GO:0060348	bone development	6/64	233/18903	0.000135726816304962	0.00343018681207087	0.00257166599314666	BGN/OGN/FBN1/P3H1/DDR2/ECM1	6
GO:0016525	BP	GO:0016525	negative regulation of angiogenesis	5/64	149/18903	0.00014918568800817	0.00368654411255744	0.00276386116730925	THBS2/SPARC/SERPINF1/DCN/COL4A2	5
GO:0052547	BP	GO:0052547	regulation of peptidase activity	8/64	459/18903	0.000152844564798187	0.00369485121859966	0.0027700891377612	GPC3/SERPINF1/COL6A3/TIMP1/FBLN1/SPOCK1/TIMP3/ECM1	8
GO:2000181	BP	GO:2000181	negative regulation of blood vessel morphogenesis	5/64	151/18903	0.000158789799315799	0.00375689908168443	0.0028166074145154	THBS2/SPARC/SERPINF1/DCN/COL4A2	5
GO:1901343	BP	GO:1901343	negative regulation of vasculature development	5/64	152/18903	0.00016376570576872	0.00379390551697535	0.00284435173177251	THBS2/SPARC/SERPINF1/DCN/COL4A2	5
GO:0045765	BP	GO:0045765	regulation of angiogenesis	7/64	349/18903	0.000173304143103488	0.00393294300267507	0.00294859036171777	THBS2/SPARC/SERPINF1/SMOC2/DCN/COL4A2/ECM1	7
GO:0045861	BP	GO:0045861	negative regulation of proteolysis	7/64	352/18903	0.000182646489814651	0.00406205793347783	0.0030453898933306	GPC3/SERPINF1/COL6A3/TIMP1/SPOCK1/TIMP3/ECM1	7
GO:1901342	BP	GO:1901342	regulation of vasculature development	7/64	355/18903	0.000192392927211035	0.00419492029526806	0.00314499893397606	THBS2/SPARC/SERPINF1/SMOC2/DCN/COL4A2/ECM1	7
GO:0010631	BP	GO:0010631	epithelial cell migration	7/64	366/18903	0.000231799877986298	0.00495695123693776	0.0037163057361366	ITGA2/SPARC/SERPINF1/SMOC2/DCN/SLIT2/ADAM9	7
GO:0090132	BP	GO:0090132	epithelium migration	7/64	369/18903	0.000243608086203645	0.00511117343129158	0.00383192858536816	ITGA2/SPARC/SERPINF1/SMOC2/DCN/SLIT2/ADAM9	7
GO:0051346	BP	GO:0051346	negative regulation of hydrolase activity	7/64	373/18903	0.000260103340674381	0.00530281390592748	0.0039756045186431	GPC3/SERPINF1/COL6A3/TIMP1/SPOCK1/TIMP3/ECM1	7
GO:0090130	BP	GO:0090130	tissue migration	7/64	374/18903	0.000264364831282971	0.00530281390592748	0.0039756045186431	ITGA2/SPARC/SERPINF1/SMOC2/DCN/SLIT2/ADAM9	7
GO:0001656	BP	GO:0001656	metanephros development	4/64	92/18903	0.000267048182312895	0.00530281390592748	0.0039756045186431	GPC3/LAMB2/ROBO2/FBN1	4
GO:0061448	BP	GO:0061448	connective tissue development	6/64	274/18903	0.000325483143923139	0.00626916318667938	0.004700092052111	BGN/TGFBI/COL5A1/TIMP1/OGN/ECM1	6
GO:0001657	BP	GO:0001657	ureteric bud development	4/64	97/18903	0.000326988727362773	0.00626916318667938	0.004700092052111	GPC3/ROBO2/NPNT/SLIT2	4
GO:0072163	BP	GO:0072163	mesonephric epithelium development	4/64	98/18903	0.000340042598143011	0.00630212281891713	0.00472480241630289	GPC3/ROBO2/NPNT/SLIT2	4
GO:0072164	BP	GO:0072164	mesonephric tubule development	4/64	98/18903	0.000340042598143011	0.00630212281891713	0.00472480241630289	GPC3/ROBO2/NPNT/SLIT2	4
GO:0001823	BP	GO:0001823	mesonephros development	4/64	102/18903	0.00039601120800479	0.00721908956231682	0.00541226707057452	GPC3/ROBO2/NPNT/SLIT2	4
GO:0061138	BP	GO:0061138	morphogenesis of a branching epithelium	5/64	188/18903	0.000437382739495358	0.00784467106965867	0.00588127554635524	GPC3/COL4A1/NTN4/NPNT/SLIT2	5
GO:0051216	BP	GO:0051216	cartilage development	5/64	201/18903	0.000592867999038009	0.0099515724876491	0.00746085328494707	BGN/TGFBI/TIMP1/OGN/ECM1	5
GO:0001503	BP	GO:0001503	ossification	7/64	429/18903	0.000601654173496456	0.0099515724876491	0.00746085328494707	VCAN/GPC3/TNC/DDR2/COL6A1/NPNT/ECM1	7
GO:0021889	BP	GO:0021889	olfactory bulb interneuron differentiation	2/64	11/18903	0.000608549396726744	0.0099515724876491	0.00746085328494707	ROBO2/SLIT2	2
GO:0031293	BP	GO:0031293	membrane protein intracellular domain proteolysis	2/64	11/18903	0.000608549396726744	0.0099515724876491	0.00746085328494707	MMP7/ADAM9	2
GO:0048251	BP	GO:0048251	elastic fiber assembly	2/64	11/18903	0.000608549396726744	0.0099515724876491	0.00746085328494707	EFEMP2/FBLN5	2
GO:0110011	BP	GO:0110011	regulation of basement membrane organization	2/64	11/18903	0.000608549396726744	0.0099515724876491	0.00746085328494707	LAMB1/LAMB2	2
GO:0001763	BP	GO:0001763	morphogenesis of a branching structure	5/64	203/18903	0.000620049902630049	0.00995969261050264	0.00746694107110762	GPC3/COL4A1/NTN4/NPNT/SLIT2	5
GO:0050808	BP	GO:0050808	synapse organization	7/64	432/18903	0.0006269590672079	0.00995969261050264	0.00746694107110762	THBS2/COL4A1/GPC4/TNC/LAMB2/ROBO2/COL4A5	7
GO:0032964	BP	GO:0032964	collagen biosynthetic process	3/64	50/18903	0.000647610099852626	0.0101428511413538	0.00760425795527471	ITGA2/COL5A1/DDR2	3
GO:0007157	BP	GO:0007157	heterophilic cell-cell adhesion via plasma membrane cell adhesion molecules	3/64	51/18903	0.000686429692281694	0.0106015252474617	0.00794813327905119	HMCN1/TENM2/TENM4	3
GO:0001886	BP	GO:0001886	endothelial cell morphogenesis	2/64	12/18903	0.000728665698269623	0.0110996747462441	0.00832160393697968	COL15A1/COL18A1	2
GO:0007179	BP	GO:0007179	transforming growth factor beta receptor signaling pathway	5/64	216/18903	0.000820197058614594	0.0123251233672896	0.00924034239577181	FMOD/ITGB5/FBN1/NPNT/ADAM9	5
GO:0010811	BP	GO:0010811	positive regulation of cell-substrate adhesion	4/64	125/18903	0.000852176137282656	0.0125725003311782	0.00942580486775191	EFEMP2/EGFL6/FBLN2/NPNT	4
GO:2001046	BP	GO:2001046	positive regulation of integrin-mediated signaling pathway	2/64	13/18903	0.000859271605368293	0.0125725003311782	0.00942580486775191	LAMB1/LAMB2	2
GO:2000027	BP	GO:2000027	regulation of animal organ morphogenesis	4/64	129/18903	0.000958352288926161	0.0138401005881285	0.0103761450831103	GPC3/GPC4/ROBO2/NTN4	4
GO:0090287	BP	GO:0090287	regulation of cellular response to growth factor stimulus	6/64	338/18903	0.000979899678808343	0.0139698518312164	0.0104734216682349	GPC3/SMOC2/DCN/FBN1/NPNT/SLIT2	6
GO:1905049	BP	GO:1905049	negative regulation of metallopeptidase activity	2/64	14/18903	0.00100029694613545	0.0140801291658559	0.0105560983522888	TIMP1/TIMP3	2
GO:0010594	BP	GO:0010594	regulation of endothelial cell migration	5/64	230/18903	0.00108595374330025	0.0150947570318735	0.0113167811143921	SPARC/SERPINF1/SMOC2/DCN/SLIT2	5
GO:0019511	BP	GO:0019511	peptidyl-proline hydroxylation	2/64	15/18903	0.0011516718907256	0.0158106066973688	0.0118534650741349	P3H1/P3H2	2
GO:0031346	BP	GO:0031346	positive regulation of cell projection organization	6/64	352/18903	0.00120719810553663	0.0162650947071749	0.0121942020144666	ITGA2/TENM2/SERPINF1/ROBO2/P3H1/SLIT2	6
GO:0035904	BP	GO:0035904	aorta development	3/64	62/18903	0.00121403134954633	0.0162650947071749	0.0121942020144666	LOXL1/EFEMP2/ROBO2	3
GO:0001649	BP	GO:0001649	osteoblast differentiation	5/64	246/18903	0.0014626472939216	0.0190320315606881	0.0142686188906332	VCAN/TNC/DDR2/COL6A1/NPNT	5
GO:0003184	BP	GO:0003184	pulmonary valve morphogenesis	2/64	17/18903	0.0014851929734885	0.0190320315606881	0.0142686188906332	ROBO2/SLIT2	2
GO:0033631	BP	GO:0033631	cell-cell adhesion mediated by integrin	2/64	17/18903	0.0014851929734885	0.0190320315606881	0.0142686188906332	NPNT/ADAM9	2
GO:0033002	BP	GO:0033002	muscle cell proliferation	5/64	247/18903	0.0014890168577157	0.0190320315606881	0.0142686188906332	ITGA2/EFEMP2/OGN/DDR2/TENM4	5
GO:0010951	BP	GO:0010951	negative regulation of endopeptidase activity	5/64	252/18903	0.00162616075587895	0.0205487586424704	0.0154057334767479	SERPINF1/COL6A3/TIMP1/SPOCK1/TIMP3	5
GO:0042698	BP	GO:0042698	ovulation cycle	3/64	72/18903	0.00186897293654859	0.0233516618588992	0.0175071149112535	SERPINF1/ROBO2/SLIT2	3
GO:0048754	BP	GO:0048754	branching morphogenesis of an epithelial tube	4/64	157/18903	0.00197602984297964	0.0244149465043707	0.0183042764402325	GPC3/COL4A1/NPNT/SLIT2	4
GO:0007178	BP	GO:0007178	transmembrane receptor protein serine/threonine kinase signaling pathway	6/64	390/18903	0.00203006187027294	0.0248069098872913	0.0185981376663525	GPC3/FMOD/ITGB5/FBN1/NPNT/ADAM9	6
GO:0003177	BP	GO:0003177	pulmonary valve development	2/64	21/18903	0.00227339549945384	0.027478432558616	0.0206010210019158	ROBO2/SLIT2	2
GO:0061333	BP	GO:0061333	renal tubule morphogenesis	3/64	79/18903	0.00243682554071757	0.0291370967879348	0.0218445481408978	GPC3/COL4A1/NPNT	3
GO:0031290	BP	GO:0031290	retinal ganglion cell axon guidance	2/64	22/18903	0.00249529086289814	0.0295187599951354	0.022130687160306	ROBO2/SLIT2	2
GO:0051962	BP	GO:0051962	positive regulation of nervous system development	5/64	279/18903	0.00253286041776642	0.0296477977321711	0.0222274288185153	THBS2/SERPINF1/ROBO2/SLIT2/TENM4	5
GO:0043542	BP	GO:0043542	endothelial cell migration	5/64	281/18903	0.00261212524825517	0.0302571174589558	0.0226842455769528	SPARC/SERPINF1/SMOC2/DCN/SLIT2	5
GO:0051149	BP	GO:0051149	positive regulation of muscle cell differentiation	3/64	82/18903	0.0027094018871469	0.0310603597784263	0.0232864492091193	EFEMP2/LAMB1/LAMB2	3
GO:0040013	BP	GO:0040013	negative regulation of locomotion	6/64	419/18903	0.00290144477573582	0.0328767328176747	0.0246482131688738	SERPINF1/DCN/TIMP1/FBLN1/ROBO2/SLIT2	6
GO:0048660	BP	GO:0048660	regulation of smooth muscle cell proliferation	4/64	175/18903	0.00292697531380377	0.0328767328176747	0.0246482131688738	ITGA2/EFEMP2/OGN/DDR2	4
GO:0010634	BP	GO:0010634	positive regulation of epithelial cell migration	4/64	176/18903	0.00298752722853089	0.0332213027812635	0.0249065427894365	ITGA2/SPARC/SMOC2/ADAM9	4
GO:0048659	BP	GO:0048659	smooth muscle cell proliferation	4/64	179/18903	0.00317432252918614	0.0349314101325248	0.0261886376608857	ITGA2/EFEMP2/OGN/DDR2	4
GO:0014910	BP	GO:0014910	regulation of smooth muscle cell migration	3/64	87/18903	0.00320414013805534	0.0349314101325248	0.0261886376608857	ITGA2/DDR2/SLIT2	3
GO:0001960	BP	GO:0001960	negative regulation of cytokine-mediated signaling pathway	3/64	89/18903	0.00341651930027082	0.0368573654538642	0.0276325572126661	PXDN/SLIT2/ECM1	3
GO:0006929	BP	GO:0006929	substrate-dependent cell migration	2/64	26/18903	0.00348023684591344	0.0368573654538642	0.0276325572126661	ITGA2/SLIT2	2
GO:1905048	BP	GO:1905048	regulation of metallopeptidase activity	2/64	26/18903	0.00348023684591344	0.0368573654538642	0.0276325572126661	TIMP1/TIMP3	2
GO:0018126	BP	GO:0018126	protein hydroxylation	2/64	27/18903	0.00375048284498809	0.0381303154833558	0.0285869082381842	P3H1/P3H2	2
GO:0032967	BP	GO:0032967	positive regulation of collagen biosynthetic process	2/64	27/18903	0.00375048284498809	0.0381303154833558	0.0285869082381842	ITGA2/DDR2	2
GO:1900746	BP	GO:1900746	regulation of vascular endothelial growth factor signaling pathway	2/64	27/18903	0.00375048284498809	0.0381303154833558	0.0285869082381842	SMOC2/DCN	2
GO:1903055	BP	GO:1903055	positive regulation of extracellular matrix organization	2/64	27/18903	0.00375048284498809	0.0381303154833558	0.0285869082381842	EFEMP2/DDR2	2
GO:0042060	BP	GO:0042060	wound healing	6/64	442/18903	0.00377188372587152	0.0381303154833558	0.0285869082381842	ITGA2/SMOC2/COL5A1/TIMP1/FBLN1/DDR2	6
GO:0060761	BP	GO:0060761	negative regulation of response to cytokine stimulus	3/64	94/18903	0.00398460847639809	0.0396600323804518	0.029733761496893	PXDN/SLIT2/ECM1	3
GO:0003416	BP	GO:0003416	endochondral bone growth	2/64	28/18903	0.0040302011321862	0.0396600323804518	0.029733761496893	DDR2/ECM1	2
GO:0010714	BP	GO:0010714	positive regulation of collagen metabolic process	2/64	28/18903	0.0040302011321862	0.0396600323804518	0.029733761496893	ITGA2/DDR2	2
GO:0014909	BP	GO:0014909	smooth muscle cell migration	3/64	95/18903	0.00410469468654596	0.0400387762406939	0.0300177118351283	ITGA2/DDR2/SLIT2	3
GO:1902547	BP	GO:1902547	regulation of cellular response to vascular endothelial growth factor stimulus	2/64	29/18903	0.00431932651621883	0.041713735975642	0.0312734559756801	SMOC2/DCN	2
GO:0010596	BP	GO:0010596	negative regulation of endothelial cell migration	3/64	97/18903	0.00435143288954539	0.041713735975642	0.0312734559756801	SERPINF1/DCN/SLIT2	3
GO:0061326	BP	GO:0061326	renal tubule development	3/64	99/18903	0.00460700345497842	0.0435168395661906	0.0326252716172122	GPC3/COL4A1/NPNT	3
GO:0030204	BP	GO:0030204	chondroitin sulfate metabolic process	2/64	30/18903	0.00461779412662814	0.0435168395661906	0.0326252716172122	BGN/DCN	2
GO:0045987	BP	GO:0045987	positive regulation of smooth muscle contraction	2/64	31/18903	0.00492553941241735	0.0456433318884008	0.0342195369704784	ITGA2/NPNT	2
GO:0098868	BP	GO:0098868	bone growth	2/64	31/18903	0.00492553941241735	0.0456433318884008	0.0342195369704784	DDR2/ECM1	2
GO:0003180	BP	GO:0003180	aortic valve morphogenesis	2/64	32/18903	0.00524249814068593	0.0481729431422821	0.0361160270434376	ROBO2/SLIT2	2
GO:0051963	BP	GO:0051963	regulation of synapse assembly	3/64	104/18903	0.00528516102820002	0.0481729431422821	0.0361160270434376	THBS2/GPC4/ROBO2	3
GO:0062023	CC	GO:0062023	collagen-containing extracellular matrix	50/65	433/19869	7.18039908044478e-71	6.96498710803143e-69	4.98848778220374e-69	HMCN1/VCAN/BGN/LOXL1/LUM/EFEMP2/GPC3/THBS2/SPARC/COL12A1/EGFL6/TGFBI/SERPINF1/SMOC2/COL6A3/DCN/LAMA4/COL6A2/COL5A1/FREM2/FBLN2/TIMP1/COL4A2/FMOD/LAMB1/PXDN/COL15A1/COL4A1/FBLN1/COL18A1/GPC4/TNC/LAMB2/OGN/COL4A5/FBN1/NID2/NTN4/COL14A1/P3H1/SPON1/TIMP3/COL6A1/HAPLN1/NPNT/FBLN5/COL8A2/P3H2/ECM1/LAMB4	50
GO:0005604	CC	GO:0005604	basement membrane	31/65	99/19869	6.67192389515626e-56	3.23588308915078e-54	2.31761566884375e-54	HMCN1/LOXL1/EFEMP2/THBS2/SPARC/EGFL6/TGFBI/SERPINF1/SMOC2/LAMA4/COL5A1/FREM2/TIMP1/COL4A2/LAMB1/PXDN/COL15A1/COL4A1/FBLN1/COL18A1/TNC/LAMB2/COL4A5/FBN1/NID2/NTN4/TIMP3/NPNT/COL8A2/P3H2/LAMB4	31
GO:0005788	CC	GO:0005788	endoplasmic reticulum lumen	22/65	312/19869	6.43927182676875e-24	2.08203122398856e-22	1.49119979146224e-22	VCAN/GPC3/COL12A1/COL6A3/COL6A2/COL5A1/TIMP1/COL4A2/LAMB1/COL15A1/COL4A1/COL18A1/TNC/LAMB2/COL4A5/FBN1/COL14A1/P3H1/SPON1/COL6A1/COL8A2/P3H2	22
GO:0005581	CC	GO:0005581	collagen trimer	13/65	86/19869	9.94294856302707e-19	2.41116502653406e-17	1.72693317147312e-17	LUM/COL12A1/COL6A3/COL6A2/COL5A1/COL4A2/COL15A1/COL4A1/COL18A1/COL4A5/COL14A1/COL6A1/COL8A2	13
GO:0043202	CC	GO:0043202	lysosomal lumen	8/65	98/19869	1.049074178076e-09	2.03520390546745e-08	1.4576609632214e-08	VCAN/BGN/LUM/GPC3/DCN/FMOD/GPC4/OGN	8
GO:0005796	CC	GO:0005796	Golgi lumen	8/65	106/19869	1.96974929094782e-09	3.18442802036564e-08	2.28076233688695e-08	VCAN/BGN/LUM/GPC3/DCN/FMOD/GPC4/OGN	8
GO:0098644	CC	GO:0098644	complex of collagen trimers	5/65	22/19869	8.07993416971276e-09	1.1196480206602e-07	8.01918278497808e-08	LUM/COL5A1/COL4A2/COL4A1/COL4A5	5
GO:0098636	CC	GO:0098636	protein complex involved in cell adhesion	6/65	52/19869	1.75149069742641e-08	2.12368247062952e-07	1.52103139513346e-07	ITGA2/LAMB1/TNC/LAMB2/ITGB5/ITGB2	6
GO:0043256	CC	GO:0043256	laminin complex	4/65	12/19869	5.0619070439809e-08	5.45561092517942e-07	3.90743701640631e-07	LAMB1/LAMB2/NTN4/LAMB4	4
GO:0005775	CC	GO:0005775	vacuolar lumen	8/65	176/19869	1.06100261024802e-07	1.02917253194058e-06	7.37117602909152e-07	VCAN/BGN/LUM/GPC3/DCN/FMOD/GPC4/OGN	8
GO:0098637	CC	GO:0098637	protein complex involved in cell-matrix adhesion	3/65	14/19869	1.18545270415487e-05	0.000104535374820929	7.48706971045181e-05	LAMB1/TNC/LAMB2	3
GO:0008305	CC	GO:0008305	integrin complex	3/65	31/19869	0.000140685583199428	0.00113720846419538	0.000814495481680901	ITGA2/ITGB5/ITGB2	3
GO:0031091	CC	GO:0031091	platelet alpha granule	4/65	91/19869	0.000225173045216687	0.00168013733738605	0.00120335392585436	THBS2/SPARC/TIMP1/ISLR	4
GO:0030055	CC	GO:0030055	cell-substrate junction	7/65	432/19869	0.00051387736037208	0.0035604359968637	0.00255006810410205	HMCN1/ITGA2/TNC/ITGB5/DDR2/ITGB2/ADAM9	7
GO:0005614	CC	GO:0005614	interstitial matrix	2/65	11/19869	0.000568671588963496	0.00367740960863061	0.00263384735940988	TNC/COL14A1	2
GO:0005583	CC	GO:0005583	fibrillar collagen trimer	2/65	12/19869	0.000680966217576585	0.00388551312381934	0.0027828959975266	LUM/COL5A1	2
GO:0098643	CC	GO:0098643	banded collagen fibril	2/65	12/19869	0.000680966217576585	0.00388551312381934	0.0027828959975266	LUM/COL5A1	2
GO:0001527	CC	GO:0001527	microfibril	2/65	13/19869	0.000803080784664034	0.00432771311735618	0.00309961004607171	EFEMP2/FBN1	2
GO:0031089	CC	GO:0031089	platelet dense granule lumen	2/65	14/19869	0.000934951827601113	0.00477317511985832	0.00341866042225338	TIMP3/ECM1	2
GO:0042383	CC	GO:0042383	sarcolemma	4/65	136/19869	0.00102910555296468	0.00499116193187868	0.00357478771029835	BGN/COL6A3/COL6A2/COL6A1	4
GO:0031093	CC	GO:0031093	platelet alpha granule lumen	3/65	67/19869	0.00137867025878706	0.0063444661060344	0.0045440560281961	SPARC/TIMP1/ISLR	3
GO:0031594	CC	GO:0031594	neuromuscular junction	3/65	68/19869	0.00143895107559543	0.0063444661060344	0.0045440560281961	LAMB2/COL4A5/SPOCK1	3
GO:0042827	CC	GO:0042827	platelet dense granule	2/65	21/19869	0.00212596208314658	0.00896601400283556	0.0064216703655686	TIMP3/ECM1	2
GO:0005925	CC	GO:0005925	focal adhesion	6/65	422/19869	0.00254334423328286	0.0102793496095182	0.00736231225423985	ITGA2/TNC/ITGB5/DDR2/ITGB2/ADAM9	6
GO:0034774	CC	GO:0034774	secretory granule lumen	5/65	322/19869	0.00404535788672841	0.0155104702002693	0.011108964006704	SPARC/TIMP1/TIMP3/ISLR/ECM1	5
GO:0060205	CC	GO:0060205	cytoplasmic vesicle lumen	5/65	325/19869	0.00420702796915794	0.0155104702002693	0.011108964006704	SPARC/TIMP1/TIMP3/ISLR/ECM1	5
GO:0031983	CC	GO:0031983	vesicle lumen	5/65	327/19869	0.0043173473753327	0.0155104702002693	0.011108964006704	SPARC/TIMP1/TIMP3/ISLR/ECM1	5
GO:0005201	MF	GO:0005201	extracellular matrix structural constituent	38/64	173/18432	5.7615003204702e-62	5.01250527880908e-60	3.09301596151558e-60	HMCN1/VCAN/BGN/LUM/EFEMP2/THBS2/SPARC/COL12A1/TGFBI/COL6A3/DCN/LAMA4/COL6A2/COL5A1/FBLN2/COL4A2/FMOD/LAMB1/PXDN/COL15A1/COL4A1/FBLN1/COL18A1/TNC/LAMB2/OGN/COL4A5/FBN1/NID2/COL14A1/SPON1/COL6A1/HAPLN1/NPNT/FBLN5/COL8A2/ECM1/LAMB4	38
GO:0030020	MF	GO:0030020	extracellular matrix structural constituent conferring tensile strength	12/64	41/18432	7.51846180156556e-21	3.27053088368102e-19	2.01811343094654e-19	COL12A1/COL6A3/COL6A2/COL5A1/COL4A2/COL15A1/COL4A1/COL18A1/COL4A5/COL14A1/COL6A1/COL8A2	12
GO:0050840	MF	GO:0050840	extracellular matrix binding	12/64	56/18432	5.11080298589193e-19	1.48213286590866e-17	9.1456474484382e-18	BGN/ITGA2/SPARC/TGFBI/SMOC2/DCN/FBLN2/PXDN/NTN4/SLIT2/ECM1/ADAM9	12
GO:0005518	MF	GO:0005518	collagen binding	12/64	69/18432	7.79876918975627e-18	1.69623229877199e-16	1.04667691757255e-16	ITGA2/LUM/SPARC/TGFBI/DCN/COL6A2/NID2/COL14A1/P3H1/DDR2/COL6A1/ADAM9	12
GO:0005178	MF	GO:0005178	integrin binding	13/64	156/18432	6.23750386698734e-15	1.0853256728558e-13	6.69710941508114e-14	ITGA2/EGFL6/TGFBI/COL5A1/LAMB1/FBLN1/LAMB2/ITGB5/FBN1/NPNT/FBLN5/ITGB2/ADAM9	13
GO:0030021	MF	GO:0030021	extracellular matrix structural constituent conferring compression resistance	7/64	22/18432	7.10131598305781e-13	1.02969081754338e-11	6.35380903747278e-12	VCAN/BGN/LUM/DCN/FMOD/OGN/HAPLN1	7
GO:0043236	MF	GO:0043236	laminin binding	6/64	28/18432	4.8909690250976e-10	5.592141366332e-09	3.45068614256421e-09	ITGA2/PXDN/NTN4/SLIT2/ECM1/ADAM9	6
GO:0005539	MF	GO:0005539	glycosaminoglycan binding	11/64	237/18432	5.14219895754666e-10	5.592141366332e-09	3.45068614256421e-09	VCAN/BGN/EFEMP2/THBS2/NELL2/SMOC2/DCN/COL5A1/FBN1/HAPLN1/SLIT2	11
GO:0008201	MF	GO:0008201	heparin binding	7/64	171/18432	2.08239134138711e-06	2.0129782966742e-05	1.2421281685467e-05	EFEMP2/THBS2/NELL2/SMOC2/COL5A1/FBN1/SLIT2	7
GO:1901681	MF	GO:1901681	sulfur compound binding	8/64	270/18432	4.16087283330922e-06	3.61995936497902e-05	2.233731731566e-05	ITGA2/EFEMP2/THBS2/NELL2/SMOC2/COL5A1/FBN1/SLIT2	8
GO:0048407	MF	GO:0048407	platelet-derived growth factor binding	3/64	11/18432	6.45828733673771e-06	4.68225831913484e-05	2.88923380854055e-05	COL5A1/COL4A1/COL6A1	3
GO:0097493	MF	GO:0097493	structural molecule activity conferring elasticity	3/64	11/18432	6.45828733673771e-06	4.68225831913484e-05	2.88923380854055e-05	FBLN2/FBN1/FBLN5	3
GO:0043394	MF	GO:0043394	proteoglycan binding	4/64	36/18432	7.16202290774017e-06	4.79304609979534e-05	2.95759650441092e-05	ITGA2/COL5A1/TNC/SLIT2	4
GO:0061134	MF	GO:0061134	peptidase regulator activity	7/64	232/18432	1.54348591115209e-05	9.59166244787369e-05	5.91863018562079e-05	GPC3/SERPINF1/COL6A3/TIMP1/FBLN1/SPOCK1/TIMP3	7
GO:0008191	MF	GO:0008191	metalloendopeptidase inhibitor activity	3/64	16/18432	2.16486448337513e-05	0.000125562140035758	7.74793604576363e-05	TIMP1/SPOCK1/TIMP3	3
GO:0030414	MF	GO:0030414	peptidase inhibitor activity	6/64	187/18432	4.6295632928301e-05	0.000251732504047636	0.000155334031535747	GPC3/SERPINF1/COL6A3/TIMP1/SPOCK1/TIMP3	6
GO:0004866	MF	GO:0004866	endopeptidase inhibitor activity	5/64	180/18432	0.00040192713418614	0.00205692121612907	0.00126924358164044	SERPINF1/COL6A3/TIMP1/SPOCK1/TIMP3	5
GO:0004857	MF	GO:0004857	enzyme inhibitor activity	7/64	395/18432	0.000427379825328766	0.0020656691557557	0.00127464158431386	GPC3/SERPINF1/COL6A3/TIMP1/SPOCK1/TIMP3/SLIT2	7
GO:0061135	MF	GO:0061135	endopeptidase regulator activity	5/64	194/18432	0.000565486526325345	0.002589333041595	0.00159777356468657	SERPINF1/COL6A3/TIMP1/SPOCK1/TIMP3	5
GO:0031543	MF	GO:0031543	peptidyl-proline dioxygenase activity	2/64	12/18432	0.000765954068315381	0.00333190019717191	0.00205598197284655	P3H1/P3H2	2
GO:0019838	MF	GO:0019838	growth factor binding	4/64	132/18432	0.00114523417115758	0.00474454156622427	0.00292766630220735	COL5A1/PXDN/COL4A1/COL6A1	4
GO:0031418	MF	GO:0031418	L-ascorbic acid binding	2/64	20/18432	0.00216589346321426	0.00856512414998366	0.00528519457530752	P3H1/P3H2	2
GO:0005540	MF	GO:0005540	hyaluronic acid binding	2/64	24/18432	0.00311824773707676	0.0117951110054643	0.00727828991262768	VCAN/HAPLN1	2
GO:0004867	MF	GO:0004867	serine-type endopeptidase inhibitor activity	3/64	98/18432	0.00480223068872874	0.0174080862466417	0.0107418318037353	SERPINF1/COL6A3/SPOCK1	3
GO:0002020	MF	GO:0002020	protease binding	3/64	139/18432	0.0125080935204205	0.0435281654510633	0.026859485033324	TIMP1/TIMP3/ECM1	3
