# Supplementary material for: Function value of basement membrane-related genes in odontogenic keratocyst by bioinformatics analysis
Source: Front Oncol. 2025 Sep 12;15:1658125. doi: 10.3389/fonc.2025.1658125 (PMC12463645; doi:10.3389/fonc.2025.1658125)
Supplement: Supplementary file 1 [file DataSheet1.zip › Table S5_BM_DEGs_KEGG_Enrichment.csv]

	ID	Description	GeneRatio	BgRatio	pvalue	p.adjust	qvalue	geneID	Count
hsa04512	hsa04512	ECM-receptor interaction	16/37	89/8388	6.75479195757883e-23	2.70191678303153e-21	1.63537068446645e-21	ITGA2/THBS2/COL6A3/LAMA4/COL6A2/FREM2/COL4A2/LAMB1/COL4A1/TNC/LAMB2/ITGB5/COL4A5/COL6A1/NPNT/LAMB4	16
hsa04974	hsa04974	Protein digestion and absorption	12/37	103/8388	8.76106815237761e-15	1.75221363047552e-13	1.06055035528782e-13	COL12A1/COL6A3/COL6A2/COL5A1/COL4A2/COL15A1/COL4A1/COL18A1/COL4A5/COL14A1/COL6A1/COL8A2	12
hsa04510	hsa04510	Focal adhesion	14/37	203/8388	5.654966485367e-14	7.53995531382266e-13	4.56365716362951e-13	ITGA2/THBS2/COL6A3/LAMA4/COL6A2/COL4A2/LAMB1/COL4A1/TNC/LAMB2/ITGB5/COL4A5/COL6A1/LAMB4	14
hsa05165	hsa05165	Human papillomavirus infection	14/37	331/8388	4.53724415302813e-11	4.53724415302813e-10	2.74622672420124e-10	ITGA2/THBS2/COL6A3/LAMA4/COL6A2/COL4A2/LAMB1/COL4A1/TNC/LAMB2/ITGB5/COL4A5/COL6A1/LAMB4	14
hsa04151	hsa04151	PI3K-Akt signaling pathway	14/37	354/8388	1.11354738393006e-10	8.90837907144046e-10	5.39191364850344e-10	ITGA2/THBS2/COL6A3/LAMA4/COL6A2/COL4A2/LAMB1/COL4A1/TNC/LAMB2/ITGB5/COL4A5/COL6A1/LAMB4	14
hsa05222	hsa05222	Small cell lung cancer	8/37	92/8388	4.57647158969523e-09	3.05098105979682e-08	1.84664643092966e-08	ITGA2/LAMA4/COL4A2/LAMB1/COL4A1/LAMB2/COL4A5/LAMB4	8
hsa05146	hsa05146	Amoebiasis	8/37	102/8388	1.04529429435442e-08	5.9731102534538e-08	3.61530357445888e-08	LAMA4/COL4A2/LAMB1/COL4A1/LAMB2/COL4A5/ITGB2/LAMB4	8
hsa05205	hsa05205	Proteoglycans in cancer	6/37	205/8388	0.000244526892693774	0.00122263446346887	0.000740015596310107	ITGA2/LUM/GPC3/DCN/ITGB5/TIMP3	6
hsa05145	hsa05145	Toxoplasmosis	4/37	112/8388	0.00141659576934635	0.00629598119709488	0.00381072546139953	LAMA4/LAMB1/LAMB2/LAMB4	4
hsa04145	hsa04145	Phagosome	4/37	152/8388	0.00430017018142483	0.0172006807256993	0.0104109383339759	ITGA2/THBS2/ITGB5/ITGB2	4
hsa04350	hsa04350	TGF-beta signaling pathway	3/37	98/8388	0.00901336080757647	0.0317498861884836	0.0192170363772401	DCN/FMOD/FBN1	3
hsa04933	hsa04933	AGE-RAGE signaling pathway in diabetic complications	3/37	100/8388	0.00952496585654509	0.0317498861884836	0.0192170363772401	COL4A2/COL4A1/COL4A5	3
