# Supplementary material for: Function value of basement membrane-related genes in odontogenic keratocyst by bioinformatics analysis
Source: Front Oncol. 2025 Sep 12;15:1658125. doi: 10.3389/fonc.2025.1658125 (PMC12463645; doi:10.3389/fonc.2025.1658125)
Supplement: Supplementary file 1 [file DataSheet1.zip › Table S6_DEGs_GSEA_Enrichment.csv]

	ID	Description	setSize	enrichmentScore	NES	pvalue	p.adjust	qvalue	rank	leading_edge	core_enrichment	enrich
hsa04510	hsa04510	Focal adhesion	77	0.521808887260412	2.11602265408424	0.000144050705848459	0.000144050705848459	0.00738920318659387	589	tags=35%, list=11%, signal=32%	7058/1292/1278/1293/1284/7424/1282/80310/3371/1311/2534/1277/3910/56034/10398/1287/5159/3673/8503/5154/1291/3913/3693/3912/10000/57144/3791	left
hsa04310	hsa04310	Wnt signaling pathway	62	0.495213452892535	1.92725235926249	0.000150195253829979	0.000150195253829979	0.00738920318659387	1182	tags=50%, list=22%, signal=40%	6424/144165/8324/6423/5176/2487/5332/2239/7976/7482/27123/25805/59352/2535/4316/3725/7089/4040/8322/84133/9475/4041/6934/5602/85409/5567/8323/23401/84870/8321/1459	no
hsa05418	hsa05418	Fluid shear stress and atherosclerosis	51	0.51182768325549	1.91794160228056	0.000152415790275873	0.000152415790275873	0.00738920318659387	838	tags=43%, list=15%, signal=37%	6383/7412/2947/7850/2353/4318/8503/5154/10365/6347/2948/1003/10000/3791/2946/4780/3725/90/2944/3554/1728/5295	no
hsa04974	hsa04974	Protein digestion and absorption	42	0.792007894029309	2.85460787127684	0.000154870682979712	0.000154870682979712	0.00738920318659387	497	tags=55%, list=9%, signal=50%	1301/1303/1300/1290/1292/1278/1281/1293/1284/7373/1289/1282/1306/6564/1277/117247/1307/81578/1287/23428/1291/1296/80781	left
hsa04512	hsa04512	ECM-receptor interaction	39	0.679083074185781	2.40674594266856	0.000156690692572861	0.000156690692572861	0.00738920318659387	490	tags=46%, list=9%, signal=42%	7058/1292/1278/1293/1284/341640/1282/3371/1311/1277/3910/1287/3673/9900/1291/3913/3693/3912	left
hsa04926	hsa04926	Relaxin signaling pathway	54	0.518012751536586	1.96113157436664	0.000303168106715174	0.000303168106715174	0.0106343206081502	400	tags=28%, list=7%, signal=26%	1278/1281/1284/4322/7424/1282/59/1277/2353/5332/1287/4318/8503/2791/90993	left
hsa04350	hsa04350	TGF-beta signaling pathway	36	0.553259494624152	1.93222361648705	0.000315706393054459	0.000315706393054459	0.0106343206081502	760	tags=44%, list=14%, signal=38%	10468/2331/3399/2200/1634/654/4091/4092/25805/653/285704/7050/90/3400/64750/2014	no
hsa04151	hsa04151	PI3K-Akt signaling pathway	118	0.414605976602753	1.79541226199939	0.000408663669799755	0.000408663669799755	0.0120448239519928	589	tags=26%, list=11%, signal=24%	7058/627/1292/1278/1293/1284/7424/1282/80310/3371/1311/1277/3910/56034/1287/5159/3673/1902/4908/8503/5154/1291/2791/2263/90993/3913/3693/2690/3912/10000/3791	no
hsa05160	hsa05160	Hepatitis C	61	-0.449118162561172	-1.95023592186401	0.000597550044816253	0.000597550044816253	0.0145977077037122	1104	tags=51%, list=20%, signal=41%	5519/1026/7534/4790/5291/10379/91543/3716/10197/1366/6256/5595/8737/355/6772/8837/3434/7098/148022/100506658/5604/4599/4893/4600/4938/4940/3949/4939/9076/3627/5522	right
hsa04933	hsa04933	AGE-RAGE signaling pathway in diabetic complications	44	0.514059402744397	1.86997701786386	0.000619099210648506	0.000619099210648506	0.0145977077037122	958	tags=39%, list=18%, signal=32%	1958/1278/1281/1284/7424/1282/7412/1277/5332/1287/8503/6347/10000/3725/5295/2308/5602	no
hsa05200	hsa05200	Pathways in cancer	185	0.353073690743728	1.62166265436647	0.00101871896090666	0.00101871896090666	0.0218366552385734	918	tags=29%, list=17%, signal=25%	23462/8324/1284/1439/1612/2736/7424/1282/23493/3910/2947/64399/6387/2353/5332/7976/7482/1287/4824/5159/3673/4318/1902/1909/8503/7852/5154/2791/2263/5727/3913/2535/2735/2948/3912/28514/5468/10000/2946/4780/637/3725/2944/4040/8322/1728/1647/3479/5295/2308/9475/4041/6934/25780	no
hsa05217	hsa05217	Basal cell carcinoma	21	0.634187235262491	1.94714267427401	0.00115378275918906	0.00115378275918906	0.0226708191279253	1179	tags=62%, list=22%, signal=49%	8324/2736/64399/7976/7482/5727/2535/2735/8322/1647/6934/8323/8321	left
hsa05150	hsa05150	Staphylococcus aureus infection	24	-0.549953799450807	-1.92852151218034	0.00154400411734431	0.00154400411734431	0.0254907539118065	169	tags=25%, list=3%, signal=24%	3883/3860/3866/3881/1672/192666	right
hsa04514	hsa04514	Cell adhesion molecules	46	0.493736951822626	1.81177934580246	0.00154774802662127	0.00154774802662127	0.0254907539118065	526	tags=24%, list=10%, signal=22%	79679/1462/6383/84189/49861/7412/58494/83700/5797/3689/1003	no
hsa05165	hsa05165	Human papillomavirus infection	126	0.379304100717966	1.65750241189114	0.00162162162162162	0.00162162162162162	0.0254907539118065	490	tags=20%, list=9%, signal=18%	23462/7058/1292/8324/1278/1293/1284/1282/3371/1311/23493/1277/3910/7976/7482/1287/5159/3673/8503/1291/90993/3913/3693/2535/3912	no
hsa05205	hsa05205	Proteoglycans in cancer	74	0.421841729683648	1.69598755742043	0.00232288037166086	0.00232288037166086	0.0342319212665811	887	tags=32%, list=16%, signal=28%	2719/6383/4060/8324/1278/7291/1277/7078/7976/7482/1634/3673/4318/8503/5727/3693/2535/10000/3791/8322/288/3479/5295/9475	no
hsa05144	hsa05144	Malaria	13	0.687482059177113	1.85984715872202	0.00256673511293634	0.00256673511293634	0.0356005365509437	515	tags=46%, list=9%, signal=42%	7058/6383/7412/1311/6347/3689	no
hsa05146	hsa05146	Amoebiasis	42	0.488336198251377	1.76009401657075	0.00433637912343193	0.00433637912343193	0.0553066986250246	515	tags=31%, list=9%, signal=28%	1278/1281/1284/1282/1277/3910/7850/5332/1287/8503/3913/3912/3689	no
hsa04144	hsa04144	Endocytosis	89	-0.340638275335328	-1.58730148018301	0.00445663352759685	0.00445663352759685	0.0553066986250246	1280	tags=48%, list=23%, signal=38%	5869/10094/10096/378/51534/3135/10552/3265/29924/55040/10254/11021/9525/57403/80223/5338/81873/7251/23527/9146/8411/387/10890/116983/3106/10015/79720/8723/6455/1212/92421/2261/156/5868/10097/3310/382/128866/30845/3949/83737/56904/3579	no
hsa05215	hsa05215	Prostate cancer	40	0.488302167392244	1.74198652333078	0.00498054474708171	0.00498054474708171	0.0587180012287528	904	tags=40%, list=17%, signal=34%	2119/80310/7850/56034/4824/5159/4318/8503/5154/2263/90993/10000/3479/5295/2308/6934	no
hsa05152	hsa05152	Tuberculosis	45	-0.417181704768623	-1.69157274777351	0.00648801128349788	0.00648801128349788	0.0706218294116499	1679	tags=64%, list=31%, signal=45%	3920/5970/535/6300/817/4843/9114/5869/801/1054/4615/527/4790/5603/8411/387/3716/843/5595/6772/7421/3916/10892/5868/3606/64127/1263/64581/50617	no
hsa04611	hsa04611	Platelet activation	38	0.487618655134119	1.723798074498	0.00658926890492626	0.00658926890492626	0.0706218294116499	334	tags=24%, list=6%, signal=22%	2982/1278/1281/2983/2534/1277/5332/3673/8503	no
hsa04966	hsa04966	Collecting duct acid secretion	12	-0.629025623702117	-1.7862699221925	0.00739680267239322	0.00739680267239322	0.0732470907909504	1777	tags=92%, list=33%, signal=62%	9550/535/9296/529/9114/527/523/51382/526/760/50617	right
hsa00500	hsa00500	Starch and sucrose metabolism	13	-0.612022849530789	-1.78446938567466	0.00745550745550746	0.00745550745550746	0.0732470907909504	1052	tags=62%, list=19%, signal=50%	5236/2632/2992/55276/3099/2997/5836/2998	right
hsa04360	hsa04360	Axon guidance	68	0.403567949294393	1.59903397303069	0.0078298123799675	0.0078298123799675	0.0738474936047461	1005	tags=38%, list=18%, signal=32%	2043/2534/2042/1949/6387/7976/2051/10398/6092/8503/9353/7852/5998/1808/5727/59277/2050/57144/7220/1073/9037/5295/9475/4756/80031/1948	no
hsa05164	hsa05164	Influenza A	49	-0.397916736723078	-1.64457821872183	0.00882939333523213	0.00882939333523213	0.0800722310563561	1168	tags=49%, list=21%, signal=39%	9407/8743/4615/4790/5291/10379/91543/3716/5645/5595/355/6772/7098/148022/79671/3337/5604/4599/3606/4600/4938/4940/4939/3627	no
hsa04726	hsa04726	Serotonergic synapse	36	-0.433413269241902	-1.66532202955865	0.011726206708481	0.011726206708481	0.102404300300185	724	tags=39%, list=13%, signal=34%	5595/55970/2773/4128/3359/5742/3709/5604/4893/5321/247/260293/1573/239	no
hsa04612	hsa04612	Antigen processing and presentation	16	-0.55918261130858	-1.73107197759736	0.0127182044887781	0.0127182044887781	0.10655509517902	849	tags=56%, list=16%, signal=48%	3135/811/3106/925/10197/6892/6890/3310/6891	right
hsa00532	hsa00532	Glycosaminoglycan biosynthesis - chondroitin sulfate / dermatan sulfate	11	0.664035594068968	1.70684484232074	0.0132404181184669	0.0132404181184669	0.10655509517902	1383	tags=73%, list=25%, signal=54%	56548/92126/55454/22856/51363/337876/113189/55501	no
hsa04550	hsa04550	Signaling pathways regulating pluripotency of stem cells	49	0.431527720521476	1.60366756412697	0.0135572330919735	0.0135572330919735	0.10655509517902	1179	tags=43%, list=22%, signal=34%	6926/8324/1749/6657/3399/7976/7482/8503/2263/2535/10000/90/3400/8322/3479/5295/463/56916/8323/84333/8321	no
hsa00280	hsa00280	Valine, leucine and isoleucine degradation	12	-0.605193798988015	-1.71859370985123	0.014077785731329	0.014077785731329	0.107077215749328	892	tags=83%, list=16%, signal=70%	1962/36/217/34/593/30/65985/84693/26275/3157	no
hsa05224	hsa05224	Breast cancer	55	0.415321627489979	1.5789741621446	0.0154218324765649	0.0154218324765649	0.113634555090478	904	tags=33%, list=17%, signal=28%	23462/8324/23493/2353/7976/7482/8503/2535/28514/10000/3725/4040/8322/1647/3479/5295/4041/6934	no
hsa04540	hsa04540	Gap junction	37	0.460829358774379	1.62002803127961	0.0166902849944891	0.0166902849944891	0.119254348923941	520	tags=24%, list=10%, signal=22%	2982/2983/80310/5332/56034/5159/1902/5154/7846	no
hsa05169	hsa05169	Epstein-Barr virus infection	54	-0.367066284470062	-1.54725527490452	0.0176211453744493	0.0176211453744493	0.122202370398658	1090	tags=41%, list=20%, signal=33%	1026/4615/4790/5291/5603/10379/5608/811/3716/3106/6416/8737/355/6772/6892/6890/4938/4940/6891/4939/29760/3627	no
hsa04621	hsa04621	NOD-like receptor signaling pathway	62	-0.34493363876975	-1.50457916110156	0.0188397129186603	0.0188397129186603	0.123963392473651	1058	tags=42%, list=19%, signal=34%	4615/4790/5603/7295/10379/387/3716/5595/8737/6772/257397/148022/3709/79671/3606/2635/64127/79184/84674/4938/4940/598/2633/2634/4939/10135	no
hsa04141	hsa04141	Protein processing in endoplasmic reticulum	48	-0.378304440894742	-1.55772924807575	0.0189265536723164	0.0189265536723164	0.123963392473651	1591	tags=54%, list=29%, signal=39%	824/7993/10294/823/55666/29978/91445/80331/10484/56886/55968/10808/9632/80700/6745/29979/3998/811/10960/51128/7326/3337/3310/5034/55432/30001	no
hsa00480	hsa00480	Glutathione metabolism	22	0.527566014485914	1.64031278595776	0.0204081632653061	0.0204081632653061	0.130054866896972	738	tags=41%, list=14%, signal=36%	2877/4953/2947/493869/2948/2882/2946/2944/2730	no
hsa05170	hsa05170	Human immunodeficiency virus 1 infection	70	-0.321283371042589	-1.43449824081958	0.0328125	0.0328125	0.202790600261123	1199	tags=46%, list=22%, signal=36%	3135/3265/2783/5881/140564/801/4615/4790/5291/164/5603/5608/811/3106/1174/5595/7465/55970/8737/6199/2773/8450/355/9582/6892/6890/3709/5604/4893/684/598/6891	no
hsa04622	hsa04622	RIG-I-like receptor signaling pathway	18	-0.494879032356512	-1.58914325900776	0.0335419274092616	0.0335419274092616	0.202790600261123	1807	tags=72%, list=33%, signal=48%	3467/4793/5970/6300/9755/4790/5603/55593/4214/843/8737/79671/3627	no
hsa04910	hsa04910	Insulin signaling pathway	49	-0.354902960395907	-1.46680354094579	0.0347479350612361	0.0347479350612361	0.20482993299255	762	tags=33%, list=14%, signal=28%	2319/5500/3632/5595/6199/23265/2194/1978/5604/4893/3099/2997/9322/5836/2998/5507	no
hsa04713	hsa04713	Circadian entrainment	26	0.467970104579188	1.51859835270796	0.0430964384452757	0.0430964384452757	0.242108801631558	388	tags=19%, list=7%, signal=18%	2982/2983/2353/5332/2791	no
hsa04060	hsa04060	Cytokine-cytokine receptor interaction	63	-0.320399309950712	-1.40496795909146	0.0432562331030339	0.0432562331030339	0.242108801631558	435	tags=21%, list=8%, signal=19%	3597/3606/8808/3570/84818/3557/4283/26525/27242/3627/56300/3579/27179	no
hsa01232	hsa01232	Nucleotide metabolism	29	-0.407695629889053	-1.49493456726069	0.0441524310118265	0.0441524310118265	0.242108801631558	623	tags=28%, list=11%, signal=25%	203/7498/4860/129607/1890/205/7378/978	no
