# Supplementary material for: Function value of basement membrane-related genes in odontogenic keratocyst by bioinformatics analysis
Source: Front Oncol. 2025 Sep 12;15:1658125. doi: 10.3389/fonc.2025.1658125 (PMC12463645; doi:10.3389/fonc.2025.1658125)
Supplement: Supplementary file 1 [file DataSheet1.zip › Table S7_PPI_Network.csv]

#node1	node2	node1_string_id	node2_string_id	neighborhood_on_chromosome	gene_fusion	phylogenetic_cooccurrence	homology	coexpression	experimentally_determined_interaction	database_annotated	automated_textmining	combined_score
BGN	SPARC	9606.ENSP00000327336	9606.ENSP00000231061	0	0	0	0	0.355	0	0	0.624	0.747
BGN	VCAN	9606.ENSP00000327336	9606.ENSP00000265077	0	0	0	0	0.085	0.07	0.3	0.861	0.906
BGN	FBN1	9606.ENSP00000327336	9606.ENSP00000325527	0	0	0	0	0.267	0.064	0	0.61	0.709
BGN	COL5A1	9606.ENSP00000327336	9606.ENSP00000360882	0	0	0	0	0.447	0.076	0	0.521	0.734
BGN	COL6A1	9606.ENSP00000327336	9606.ENSP00000355180	0	0	0	0	0.438	0.076	0	0.54	0.74
BGN	COL18A1	9606.ENSP00000327336	9606.ENSP00000347665	0	0	0	0	0.146	0.061	0	0.716	0.753
BGN	GPC3	9606.ENSP00000327336	9606.ENSP00000377836	0	0	0	0	0.065	0.063	0.9	0.391	0.939
BGN	GPC4	9606.ENSP00000327336	9606.ENSP00000359864	0	0	0	0	0.064	0.063	0.9	0.409	0.941
COL12A1	COL14A1	9606.ENSP00000325146	9606.ENSP00000297848	0	0	0	0.919	0.147	0	0.72	0.687	0.764
COL12A1	COL6A2	9606.ENSP00000325146	9606.ENSP00000300527	0	0	0	0.591	0.287	0.349	0.3	0.681	0.743
COL12A1	COL5A1	9606.ENSP00000325146	9606.ENSP00000360882	0	0	0	0.553	0.349	0.243	0.3	0.733	0.746
COL14A1	COL6A2	9606.ENSP00000297848	9606.ENSP00000300527	0	0	0	0.585	0.17	0.578	0.3	0.599	0.798
COL15A1	MMP7	9606.ENSP00000364140	9606.ENSP00000260227	0	0	0	0	0.063	0	0.9	0.138	0.912
COL15A1	COL4A2	9606.ENSP00000364140	9606.ENSP00000353654	0	0	0	0.558	0.17	0	0.54	0.614	0.707
COL15A1	GPC4	9606.ENSP00000364140	9606.ENSP00000359864	0	0	0	0	0.063	0.109	0	0.777	0.797
COL15A1	FBLN2	9606.ENSP00000364140	9606.ENSP00000384169	0	0	0	0	0.159	0.325	0	0.524	0.706
COL15A1	COL4A1	9606.ENSP00000364140	9606.ENSP00000364979	0	0	0	0.567	0.161	0	0.54	0.654	0.709
COL18A1	LAMB1	9606.ENSP00000347665	9606.ENSP00000222399	0	0	0	0	0.111	0	0.6	0.307	0.732
COL18A1	MMP7	9606.ENSP00000347665	9606.ENSP00000260227	0	0	0	0	0.062	0	0.9	0.42	0.94
COL18A1	GPC3	9606.ENSP00000347665	9606.ENSP00000377836	0	0	0	0	0.098	0.07	0	0.684	0.712
COL18A1	FBLN2	9606.ENSP00000347665	9606.ENSP00000384169	0	0	0	0	0.151	0.481	0	0.477	0.749
COL18A1	GPC4	9606.ENSP00000347665	9606.ENSP00000359864	0	0	0	0	0.091	0.286	0	0.853	0.896
COL4A1	NID2	9606.ENSP00000364979	9606.ENSP00000216286	0	0	0	0	0.263	0.348	0	0.574	0.777
COL4A1	LAMB1	9606.ENSP00000364979	9606.ENSP00000222399	0	0	0	0	0.347	0.072	0	0.629	0.755
COL4A1	SPARC	9606.ENSP00000364979	9606.ENSP00000231061	0	0	0	0	0.594	0.153	0	0.522	0.821
COL4A1	ITGB5	9606.ENSP00000364979	9606.ENSP00000296181	0	0	0	0	0.149	0.061	0.6	0.381	0.775
COL4A1	ITGA2	9606.ENSP00000364979	9606.ENSP00000296585	0	0	0	0	0.07	0	0.9	0.477	0.947
COL4A1	COL4A5	9606.ENSP00000364979	9606.ENSP00000331902	0	0	0.341	0.947	0.17	0	0.9	0.662	0.917
COL4A1	COL4A2	9606.ENSP00000364979	9606.ENSP00000353654	0	0	0.433	0.886	0.963	0.934	0.9	0.96	0.999
COL4A1	THBS2	9606.ENSP00000364979	9606.ENSP00000355751	0	0	0	0	0.177	0.056	0.5	0.393	0.732
COL4A1	COL5A1	9606.ENSP00000364979	9606.ENSP00000360882	0	0	0.4	0.684	0.618	0.155	0.3	0.697	0.83
COL4A2	LAMB1	9606.ENSP00000353654	9606.ENSP00000222399	0	0	0	0	0.347	0.072	0	0.58	0.723
COL4A2	SPARC	9606.ENSP00000353654	9606.ENSP00000231061	0	0	0	0	0.576	0.153	0	0.456	0.787
COL4A2	ITGB5	9606.ENSP00000353654	9606.ENSP00000296181	0	0	0	0	0.181	0.061	0.6	0.288	0.752
COL4A2	ITGA2	9606.ENSP00000353654	9606.ENSP00000296585	0	0	0	0	0.076	0	0.9	0.277	0.927
COL4A2	COL4A5	9606.ENSP00000353654	9606.ENSP00000331902	0	0	0.373	0.869	0.17	0	0.9	0.742	0.925
COL4A2	COL5A1	9606.ENSP00000353654	9606.ENSP00000360882	0	0	0.351	0.647	0.373	0.402	0.3	0.676	0.806
COL4A5	ITGB5	9606.ENSP00000331902	9606.ENSP00000296181	0	0	0	0	0.089	0.061	0.6	0.259	0.712
COL4A5	ITGA2	9606.ENSP00000331902	9606.ENSP00000296585	0	0	0	0	0.076	0	0.9	0.218	0.921
COL4A5	COL8A2	9606.ENSP00000331902	9606.ENSP00000380901	0	0	0.291	0.742	0.062	0.619	0.3	0.437	0.773
COL5A1	SPARC	9606.ENSP00000360882	9606.ENSP00000231061	0	0	0	0	0.369	0.345	0	0.437	0.747
COL5A1	LEPRE1	9606.ENSP00000360882	9606.ENSP00000236040	0	0	0	0	0.107	0	0.6	0.575	0.835
COL5A1	LUM	9606.ENSP00000360882	9606.ENSP00000266718	0	0	0	0	0.381	0.189	0.72	0.522	0.923
COL5A1	COL6A3	9606.ENSP00000360882	9606.ENSP00000295550	0	0	0	0.561	0.488	0.192	0.3	0.675	0.776
COL5A1	COL6A2	9606.ENSP00000360882	9606.ENSP00000300527	0	0	0	0.624	0.832	0.367	0.3	0.701	0.94
COL5A1	FBN1	9606.ENSP00000360882	9606.ENSP00000325527	0	0	0	0	0.612	0.394	0	0.611	0.9
COL5A1	COL6A1	9606.ENSP00000360882	9606.ENSP00000355180	0	0	0	0.606	0.756	0.192	0.3	0.751	0.893
COL5A1	DDR2	9606.ENSP00000360882	9606.ENSP00000356899	0	0	0	0	0.281	0	0	0.74	0.805
COL6A1	DCN	9606.ENSP00000355180	9606.ENSP00000052754	0	0	0	0	0.834	0.296	0.36	0.449	0.953
COL6A1	SPARC	9606.ENSP00000355180	9606.ENSP00000231061	0	0	0	0	0.794	0.073	0	0.374	0.87
COL6A1	LUM	9606.ENSP00000355180	9606.ENSP00000266718	0	0	0	0	0.45	0.076	0	0.474	0.709
COL6A1	COL6A3	9606.ENSP00000355180	9606.ENSP00000295550	0	0	0	0.66	0.855	0	0.9	0.952	0.989
COL6A1	ITGB5	9606.ENSP00000355180	9606.ENSP00000296181	0	0	0	0	0.146	0.061	0.6	0.345	0.762
COL6A1	ITGA2	9606.ENSP00000355180	9606.ENSP00000296585	0	0	0	0	0.062	0	0.9	0.29	0.927
COL6A1	COL6A2	9606.ENSP00000355180	9606.ENSP00000300527	0	0	0	0.828	0.964	0	0.9	0.955	0.996
COL6A1	THBS2	9606.ENSP00000355180	9606.ENSP00000355751	0	0	0	0	0.337	0.056	0.5	0.413	0.792
COL6A2	COL6A3	9606.ENSP00000300527	9606.ENSP00000295550	0	0	0	0.657	0.861	0	0.9	0.947	0.99
COL6A2	ITGB5	9606.ENSP00000300527	9606.ENSP00000296181	0	0	0	0	0.117	0.061	0.6	0.33	0.748
COL6A2	ITGA2	9606.ENSP00000300527	9606.ENSP00000296585	0	0	0	0	0.062	0	0.9	0.346	0.933
COL6A2	THBS2	9606.ENSP00000300527	9606.ENSP00000355751	0	0	0	0	0.324	0.056	0.5	0.394	0.781
COL6A3	DCN	9606.ENSP00000295550	9606.ENSP00000052754	0	0	0	0	0.576	0.076	0.36	0.53	0.866
COL6A3	LUM	9606.ENSP00000295550	9606.ENSP00000266718	0	0	0	0	0.585	0.076	0	0.558	0.816
COL6A3	ITGB5	9606.ENSP00000295550	9606.ENSP00000296181	0	0	0	0	0.089	0.061	0.6	0.252	0.71
COL6A3	THBS2	9606.ENSP00000295550	9606.ENSP00000355751	0	0	0	0	0.248	0.056	0.5	0.462	0.783
COL6A3	ITGA2	9606.ENSP00000295550	9606.ENSP00000296585	0	0	0	0.542	0.062	0	0.9	0.333	0.915
COL8A2	LEPRE1	9606.ENSP00000380901	9606.ENSP00000236040	0	0	0	0	0	0.16	0.6	0.194	0.705
DCN	SPARC	9606.ENSP00000052754	9606.ENSP00000231061	0	0	0	0	0.702	0	0	0.674	0.898
DCN	FBN1	9606.ENSP00000052754	9606.ENSP00000325527	0	0	0	0	0.397	0.231	0	0.808	0.903
DCN	VCAN	9606.ENSP00000052754	9606.ENSP00000265077	0	0	0	0	0.063	0.07	0.3	0.877	0.915
DCN	GPC4	9606.ENSP00000052754	9606.ENSP00000359864	0	0	0	0	0.063	0.063	0.9	0.403	0.94
DCN	GPC3	9606.ENSP00000052754	9606.ENSP00000377836	0	0	0	0	0.062	0.063	0.9	0.41	0.941
DCN	LUM	9606.ENSP00000052754	9606.ENSP00000266718	0	0	0.445	0.736	0.914	0	0	0.95	0.942
DCN	MMP7	9606.ENSP00000052754	9606.ENSP00000260227	0	0	0	0	0	0.213	0.9	0.476	0.955
ECM1	TIMP3	9606.ENSP00000358045	9606.ENSP00000266085	0	0	0	0	0.141	0	0.3	0.547	0.703
EFEMP2	LOXL1	9606.ENSP00000309953	9606.ENSP00000261921	0	0	0	0	0.272	0.056	0	0.677	0.759
EFEMP2	FBLN1	9606.ENSP00000309953	9606.ENSP00000331544	0	0	0	0.793	0.116	0	0.65	0.666	0.721
EFEMP2	FBLN2	9606.ENSP00000309953	9606.ENSP00000384169	0	0	0	0.856	0.195	0	0.65	0.674	0.734
EFEMP2	FBLN5	9606.ENSP00000309953	9606.ENSP00000345008	0	0	0	0.945	0.13	0.417	0.65	0.904	0.816
FBLN1	VCAN	9606.ENSP00000331544	9606.ENSP00000265077	0	0	0	0	0.081	0.213	0	0.961	0.969
FBLN1	FBLN5	9606.ENSP00000331544	9606.ENSP00000345008	0	0	0	0.799	0.157	0	0.65	0.738	0.737
FBLN2	VCAN	9606.ENSP00000384169	9606.ENSP00000265077	0	0	0	0	0.089	0.27	0	0.867	0.904
FBLN2	FBN1	9606.ENSP00000384169	9606.ENSP00000325527	0	0	0	0.595	0.162	0.462	0	0.968	0.714
FBLN2	FBLN5	9606.ENSP00000384169	9606.ENSP00000345008	0	0	0	0.818	0.158	0	0.65	0.735	0.733
FBLN5	LOXL1	9606.ENSP00000345008	9606.ENSP00000261921	0	0	0	0	0.108	0.494	0.9	0.988	0.999
FBN1	LOXL1	9606.ENSP00000325527	9606.ENSP00000261921	0	0	0	0	0.394	0.056	0	0.671	0.795
FBN1	VCAN	9606.ENSP00000325527	9606.ENSP00000265077	0	0	0	0	0.102	0.27	0	0.943	0.959
FBN1	LUM	9606.ENSP00000325527	9606.ENSP00000266718	0	0	0	0	0.581	0.064	0	0.53	0.799
FMOD	OGN	9606.ENSP00000347041	9606.ENSP00000262551	0	0	0	0.631	0.139	0	0.9	0.823	0.937
FMOD	VCAN	9606.ENSP00000347041	9606.ENSP00000265077	0	0	0	0	0.062	0.07	0	0.728	0.742
FMOD	LUM	9606.ENSP00000347041	9606.ENSP00000266718	0	0	0.447	0.928	0.353	0	0.9	0.919	0.938
FREM2	HMCN1	9606.ENSP00000280481	9606.ENSP00000271588	0	0	0	0	0.065	0	0	0.72	0.727
FREM2	NPNT	9606.ENSP00000280481	9606.ENSP00000389252	0	0	0	0	0.07	0.16	0.8	0.384	0.891
GPC3	VCAN	9606.ENSP00000377836	9606.ENSP00000265077	0	0	0	0	0.065	0	0.9	0.408	0.939
GPC4	VCAN	9606.ENSP00000359864	9606.ENSP00000265077	0	0	0	0	0.076	0	0.9	0.452	0.944
ITGA2	LAMB1	9606.ENSP00000296585	9606.ENSP00000222399	0	0	0	0	0.118	0.103	0.9	0.379	0.944
ITGA2	LAMA4	9606.ENSP00000296585	9606.ENSP00000230538	0	0	0	0	0.083	0.153	0.6	0.402	0.789
ITGA2	TNC	9606.ENSP00000296585	9606.ENSP00000265131	0	0	0	0	0.106	0.151	0.9	0.088	0.921
ITGA2	ITGB5	9606.ENSP00000296585	9606.ENSP00000296181	0	0	0	0	0.091	0.19	0.9	0.622	0.968
ITGA2	ITGB2	9606.ENSP00000296585	9606.ENSP00000380948	0	0	0	0	0.063	0.19	0.9	0.523	0.959
ITGB2	ITGB5	9606.ENSP00000380948	9606.ENSP00000296181	0	0	0	0.874	0.042	0	0.9	0.446	0.905
ITGB2	TGFBI	9606.ENSP00000380948	9606.ENSP00000416330	0	0	0	0	0.063	0.27	0.9	0.183	0.936
ITGB5	LAMB1	9606.ENSP00000296181	9606.ENSP00000222399	0	0	0	0	0.162	0.14	0.6	0.355	0.789
ITGB5	LAMA4	9606.ENSP00000296181	9606.ENSP00000230538	0	0	0	0	0.089	0.13	0.6	0.39	0.781
ITGB5	THBS2	9606.ENSP00000296181	9606.ENSP00000355751	0	0	0	0	0.105	0	0.6	0.232	0.701
ITGB5	LAMB2	9606.ENSP00000296181	9606.ENSP00000388325	0	0	0	0	0.211	0.14	0.6	0.075	0.715
LAMA4	NID2	9606.ENSP00000230538	9606.ENSP00000216286	0	0	0	0	0.159	0.213	0.6	0.452	0.835
LAMA4	LAMB1	9606.ENSP00000230538	9606.ENSP00000222399	0	0	0	0.547	0.243	0.23	0.9	0.731	0.957
LAMA4	NTN4	9606.ENSP00000230538	9606.ENSP00000340998	0	0.001	0	0.562	0.186	0.23	0.6	0.155	0.741
LAMA4	LAMB2	9606.ENSP00000230538	9606.ENSP00000388325	0	0	0	0.547	0.195	0.23	0.9	0.43	0.945
LAMB1	NID2	9606.ENSP00000222399	9606.ENSP00000216286	0	0	0	0	0.233	0.166	0.6	0.546	0.868
LAMB1	LAMB2	9606.ENSP00000222399	9606.ENSP00000388325	0	0	0	0.951	0.196	0	0.9	0.52	0.918
LAMB2	NID2	9606.ENSP00000388325	9606.ENSP00000216286	0	0	0	0	0.121	0.166	0.6	0.391	0.797
LEPRE1	SERPINF1	9606.ENSP00000236040	9606.ENSP00000254722	0	0	0	0	0.062	0	0	0.811	0.815
LUM	OGN	9606.ENSP00000266718	9606.ENSP00000262551	0	0	0	0.656	0.233	0	0.9	0.853	0.943
LUM	VCAN	9606.ENSP00000266718	9606.ENSP00000265077	0	0	0	0	0.085	0.07	0	0.74	0.76
LUM	THBS2	9606.ENSP00000266718	9606.ENSP00000355751	0	0	0	0	0.548	0.056	0	0.45	0.745
MMP7	TIMP1	9606.ENSP00000260227	9606.ENSP00000218388	0	0	0	0	0	0.18	0	0.924	0.936
MMP7	TIMP3	9606.ENSP00000260227	9606.ENSP00000266085	0	0	0	0	0	0.18	0	0.679	0.726
ROBO2	SLIT2	9606.ENSP00000417335	9606.ENSP00000422591	0	0	0	0	0.089	0.648	0.8	0.982	0.998
SPARC	SPOCK1	9606.ENSP00000231061	9606.ENSP00000378401	0	0	0	0	0.467	0	0	0.642	0.801
SPON1	THBS2	9606.ENSP00000460236	9606.ENSP00000355751	0	0	0	0.56	0.072	0	0.9	0.26	0.912
TNC	VCAN	9606.ENSP00000265131	9606.ENSP00000265077	0	0	0	0	0.09	0.213	0.6	0.322	0.78
