# Supplementary material for: Function value of basement membrane-related genes in odontogenic keratocyst by bioinformatics analysis
Source: Front Oncol. 2025 Sep 12;15:1658125. doi: 10.3389/fonc.2025.1658125 (PMC12463645; doi:10.3389/fonc.2025.1658125)
Supplement: Supplementary file 1 [file DataSheet1.zip › Table S8_BM_DEGs_Correlation.csv]

	ADAM9	ITGB2	SPARC	ITGB5	TIMP3	BGN	COL6A3	LAMB1	TGFBI	TNC	TIMP1	LUM	FBLN1	DCN	LAMA4	SERPINF1	SPOCK1	FMOD	FBN1	THBS2	FBLN5	COL5A1	NELL2	COL15A1	LOXL1	MPZL2	FBLN2	NID2	MMP7	VCAN	GPC4	ITGA2	DDR2	HAPLN1	EFEMP2	ISLR	COL18A1	COL6A2	GPC3	ECM1	SPON1	SLIT2	COL4A2	COL4A1	PXDN	COL6A1	COL14A1	COL4A5	TENM4
ADAM9	1	-0.00335195054246506	-0.315015078689771	-0.568803095691503	-0.56581730916193	-0.578342557936981	-0.382355135916219	-0.232680213414036	-0.194294173653756	-0.205358636725816	-0.34470445843671	-0.260914141525163	-0.61965259186162	-0.226844296285295	-0.441197131601132	-0.501529998997248	-0.501410668816265	-0.402611001509011	-0.262102795695505	-0.500791993767401	-0.39292376548366	-0.406123235705324	-0.33114412699733	-0.284049229922383	-0.481043717430272	0.891687790037327	-0.340788503752817	-0.295647483273783	0.265415353743108	-0.439999717515855	-0.198750328645742	-0.431918149250394	-0.47761043190204	-0.415520353720551	-0.535498841966895	-0.474039504424257	-0.662583220864807	-0.399520857476923	-0.39654470251352	0.627768722184038	-0.314000289588876	-0.703408313633346	-0.182254492884309	-0.111320441099114	-0.241598461321924	-0.188453838243926	-0.361634035166373	-0.443733398697135	-0.419526954465244
ITGB2	-0.00335195054246506	1	0.323003028917044	0.402716700609996	0.0226873674716116	0.422303441086876	0.23796288355869	0.341680299678564	0.470381598658416	0.304164262044716	0.218448260979657	0.376694119358542	0.312935995260475	0.319245772879781	0.355364894015602	0.355295479016973	0.180535036265586	0.313281963409727	0.26850324923952	0.276853271004826	0.143618300602128	0.316816810989949	0.43102393637181	0.188921427755515	0.389783538470448	-0.222107808121699	0.336091418698028	0.227829453753621	0.351001605615728	0.484554133547889	0.628306095416509	0.572396725928726	0.270206589597072	0.196346684662582	0.38973468168905	0.174641798505159	0.499959334678213	0.276525995373812	0.580361711632024	-0.242974114343451	0.265602207210845	0.00871193357626001	0.254421543046375	0.210739555946501	0.364980334206481	0.387037406048318	0.232412823077542	0.338855988943443	0.272584981908297
SPARC	-0.315015078689771	0.323003028917044	1	0.795725618070584	0.767777903882428	0.880693295356261	0.95429430598313	0.889055887013608	0.716152885043712	0.829974682008973	0.878437119459888	0.963394777672148	0.847279277278473	0.941644821628959	0.899276335486083	0.909506636079322	0.78498843511759	0.947973811630366	0.896472428826263	0.949871721696886	0.813340851887912	0.968967895431785	0.642204906186288	0.928171119557834	0.895936786469823	-0.633715974566929	0.912824303035027	0.886295430704555	0.290401098118589	0.948282946076386	0.534328205777177	0.747212724679383	0.833689108977277	0.860737581304284	0.919836324323021	0.832735263513252	0.638096391164645	0.965626053684269	0.652683422494597	-0.681443874794855	0.894763821950367	0.596420792614928	0.929620708695581	0.928255316491539	0.907116454689084	0.882867567529881	0.91367827642393	0.758812843501879	0.667118563377909
ITGB5	-0.568803095691503	0.402716700609996	0.795725618070584	1	0.812903982220042	0.849155666133325	0.800680932166232	0.634674683669188	0.618535043887673	0.652492561655765	0.734273006810127	0.771687373064863	0.865914423370773	0.73328844805242	0.797561647835615	0.819540050281388	0.807865756564569	0.808754601288273	0.745705450633563	0.853059251566238	0.774640074022051	0.857873361888432	0.563532399164571	0.655503619934292	0.82702990888255	-0.766621473986918	0.770904938800507	0.802425979371133	0.0891150851290746	0.806393164539625	0.599964339785835	0.657433416870808	0.859011146390681	0.863493633959453	0.891974463787934	0.885508006310977	0.732066040712079	0.800814045807932	0.653166479634352	-0.632901746531822	0.763956205034393	0.782935523249286	0.644511304524455	0.595903999596893	0.687120310512734	0.713165835793722	0.775776750248626	0.725049137767282	0.821049382367032
TIMP3	-0.56581730916193	0.0226873674716116	0.767777903882428	0.812903982220042	1	0.760342759497672	0.859994085393891	0.515492009365332	0.649316152001514	0.693101749513858	0.894460138183742	0.762115508958952	0.839393568860374	0.781211640743515	0.712369594340314	0.79138697252684	0.864633737122173	0.741736600208068	0.686066261287033	0.83042899634264	0.680702627141799	0.770143677826033	0.586633349296614	0.691518090481998	0.866604411896117	-0.755831077494406	0.692120830336996	0.694020882865845	0.179220062906519	0.693114806991562	0.530547726741668	0.657324912783122	0.703939007358937	0.76651737930584	0.777519416952853	0.843355450725671	0.58474811589549	0.755569202985972	0.58011453789257	-0.737518723232878	0.631616518740068	0.848144523226888	0.716258075510762	0.681137069808146	0.669409580369606	0.537335478571684	0.670216514787719	0.680446973711923	0.768254682288523
BGN	-0.578342557936981	0.422303441086876	0.880693295356261	0.849155666133325	0.760342759497672	1	0.872043325838961	0.795130987053977	0.776151645958478	0.759810229447681	0.834407067225246	0.891801538027214	0.820996902886466	0.781112065863531	0.878919633690272	0.842452459299642	0.786534744596854	0.80942525026428	0.802552432156632	0.943685883511619	0.774001646147933	0.894503641088108	0.756697550236069	0.807791921702081	0.891845216601144	-0.857293317168902	0.889131484411097	0.768030618068109	0.290902245737908	0.947174948140101	0.686196303861543	0.80143149766845	0.820240590559908	0.756378376692086	0.920873516044651	0.81739226963267	0.811361814698195	0.881250998750467	0.8109400490545	-0.761603294676801	0.74076112714226	0.661147983472365	0.802630070077051	0.761638798596586	0.807480563146799	0.719923825364156	0.762557460304037	0.707544679962527	0.673438573487801
COL6A3	-0.382355135916219	0.23796288355869	0.95429430598313	0.800680932166232	0.859994085393891	0.872043325838961	1	0.818923377074682	0.767871058966589	0.882319920526211	0.954618143038456	0.958969906013687	0.872982256361602	0.932389064531959	0.856548309100595	0.869244038357376	0.819341156319854	0.901512830057843	0.861402431449389	0.949886430462697	0.818302098014649	0.943907980940578	0.628853290527198	0.921333166964855	0.897670982958317	-0.703219828538848	0.914374428159118	0.839399191374291	0.278527333618527	0.879736567684314	0.585805771299846	0.769633734324075	0.828605399086173	0.828165640655406	0.871014644014133	0.818542524736409	0.655206720362591	0.944431033116177	0.672892998553381	-0.740707067060011	0.779768741391247	0.669643834361383	0.954658157124399	0.931205391778436	0.919929107434318	0.81012306309499	0.850785976919125	0.761956698395854	0.769116201702133
LAMB1	-0.232680213414036	0.341680299678564	0.889055887013608	0.634674683669188	0.515492009365332	0.795130987053977	0.818923377074682	1	0.561085870182174	0.646796155649	0.717440010114756	0.844344615426991	0.719489343905992	0.814974028124779	0.863261942730701	0.763253840263746	0.573910179167444	0.875431978680098	0.803447290081839	0.796781852756049	0.771509626692097	0.883135928382148	0.47578975172123	0.933818605264518	0.70005656278872	-0.549446752652518	0.906003353716102	0.762406050347096	0.328836666598402	0.873606005632171	0.419622479686355	0.633416535727607	0.766594509384184	0.671265433935283	0.830330040194346	0.612935955243708	0.700506875948523	0.909232029381516	0.498111713900052	-0.567514315187397	0.767411135774566	0.357038673839062	0.873676048188143	0.874295219405243	0.872949498945717	0.895134574067264	0.829545117695352	0.721410591553658	0.573968440806154
TGFBI	-0.194294173653756	0.470381598658416	0.716152885043712	0.618535043887673	0.649316152001514	0.776151645958478	0.767871058966589	0.561085870182174	1	0.819900062917596	0.822035269931114	0.831546354429517	0.625576438985025	0.764833455979669	0.551409443840442	0.580326249686942	0.612741039908024	0.588781784139628	0.544882165554713	0.714276204734923	0.46877502440964	0.638986950004293	0.880519183078322	0.603514795657427	0.810819024761283	-0.522946439749689	0.659744628349831	0.523601337164036	0.632628250375049	0.744080589972108	0.924795263793128	0.838297151861745	0.451490640675135	0.490241063803103	0.655355676276005	0.532937112592465	0.486941151390428	0.642055637315785	0.930776842094254	-0.706218197403063	0.404900600282315	0.397834583546957	0.746398778850525	0.718432949888862	0.681155195863718	0.429534200813602	0.414423905384759	0.573930784032729	0.627390411829384
TNC	-0.205358636725816	0.304164262044716	0.829974682008973	0.652492561655765	0.693101749513858	0.759810229447681	0.882319920526211	0.646796155649	0.819900062917596	1	0.840683080836049	0.861501970218758	0.729558229290164	0.789155620650508	0.603266675481698	0.666136731964535	0.707045467620492	0.740781046607859	0.689010951977015	0.819480467302252	0.562855990533827	0.798213513764331	0.62862133567075	0.752500455224187	0.762069447846241	-0.531271639409784	0.771308554481388	0.652911328647956	0.333175756994203	0.763158372181064	0.65302021510869	0.764197575074154	0.610139086767582	0.624206261656664	0.735554065896732	0.65907377468423	0.508915856895522	0.827107987767897	0.760231311055462	-0.640473288069197	0.616324460639959	0.472495301584355	0.848255163870263	0.835179662108223	0.880919362877878	0.630884652227208	0.661377171539037	0.695733575173833	0.716358142740663
TIMP1	-0.34470445843671	0.218448260979657	0.878437119459888	0.734273006810127	0.894460138183742	0.834407067225246	0.954618143038456	0.717440010114756	0.822035269931114	0.840683080836049	1	0.919054325998732	0.807142980462858	0.893184455490012	0.785957862065345	0.792515855110806	0.801264028609525	0.785709962757455	0.79096338050243	0.881256069899442	0.708980053680917	0.837070704415514	0.673123396393126	0.855199489024909	0.885835233670615	-0.674830587087187	0.83802354193284	0.702508881978685	0.386653195976692	0.805685200509207	0.669772732291193	0.767215055909592	0.708106728786423	0.707238307283576	0.783158349491583	0.766311184422472	0.631642453852964	0.857630793819927	0.700569187752701	-0.769920499070912	0.638965799462459	0.643903136057541	0.916870257298258	0.882250841421854	0.839904300397009	0.680601311712155	0.70368026494688	0.716053659953158	0.763410060915922
LUM	-0.260914141525163	0.376694119358542	0.963394777672148	0.771687373064863	0.762115508958952	0.891801538027214	0.958969906013687	0.844344615426991	0.831546354429517	0.861501970218758	0.919054325998732	1	0.784109496729192	0.930338936791749	0.859528526771204	0.838886105939849	0.721482166240285	0.862586755649043	0.864736230660168	0.940934500506549	0.785593618585572	0.922408665512471	0.705245831214143	0.906942759575903	0.893821233243638	-0.623226031188484	0.925989344187247	0.835907665422188	0.374356616742336	0.929455639603341	0.648084270636997	0.7767843667232	0.795515345416836	0.800919363521326	0.854371205921828	0.797990834769923	0.607235169526619	0.914675728248376	0.73724138833912	-0.689902439256132	0.782802040061959	0.560327355630926	0.953939347651946	0.939632952630702	0.889313522985981	0.817650882352251	0.825360806637323	0.690454545312239	0.666820891136739
FBLN1	-0.61965259186162	0.312935995260475	0.847279277278473	0.865914423370773	0.839393568860374	0.820996902886466	0.872982256361602	0.719489343905992	0.625576438985025	0.729558229290164	0.807142980462858	0.784109496729192	1	0.849188009211205	0.794638836556484	0.901083711258152	0.839889793131914	0.91773491086306	0.718359106661984	0.845970369813739	0.697763560579216	0.870128658911731	0.564598587575731	0.765313474297935	0.870190876117239	-0.804669097692435	0.750724946794966	0.744114369980411	0.192752729838951	0.82625131863616	0.5598251922521	0.81401664519191	0.77701539131369	0.783568183120444	0.913664355399631	0.768446770648518	0.79478778005607	0.867361827983442	0.655667986986037	-0.742949454829928	0.728664885975794	0.788213401794946	0.738365191457678	0.700969525089954	0.800302625738613	0.710495954786888	0.792581243845938	0.855408931856695	0.827224093580314
DCN	-0.226844296285295	0.319245772879781	0.941644821628959	0.73328844805242	0.781211640743515	0.781112065863531	0.932389064531959	0.814974028124779	0.764833455979669	0.789155620650508	0.893184455490012	0.930338936791749	0.849188009211205	1	0.818474880556079	0.888234620285526	0.774106366585653	0.920544380347595	0.804664408592458	0.857393943914012	0.736779284117042	0.883041253667377	0.68544669978793	0.856658947357371	0.908128055567374	-0.553872129859664	0.805650162448395	0.838501262923783	0.433266484132143	0.860626294642746	0.608441570649857	0.794165840648673	0.738274878737145	0.799678694567985	0.846830912386112	0.735239637148517	0.561882066842122	0.878343630108585	0.639655208042962	-0.662084681652039	0.770155772907275	0.607708349043904	0.901285420490823	0.901408694352758	0.848865454629195	0.782818038477992	0.802859057252609	0.750340288042665	0.686312173070837
LAMA4	-0.441197131601132	0.355364894015602	0.899276335486083	0.797561647835615	0.712369594340314	0.878919633690272	0.856548309100595	0.863261942730701	0.551409443840442	0.603266675481698	0.785957862065345	0.859528526771204	0.794638836556484	0.818474880556079	1	0.919009585029546	0.773434735043355	0.860862353699949	0.93916790753592	0.913867232346849	0.913639274376468	0.936157467458783	0.511770852346643	0.881124690767623	0.828120495279838	-0.724087695340914	0.902510395340365	0.878888593806622	0.205545532115355	0.889584079258636	0.442711177193551	0.62917595149589	0.917051781722105	0.86372423274754	0.875053148999017	0.847288768743101	0.737748818205608	0.87735751797633	0.524537144742668	-0.571638346250771	0.867069338105443	0.652869954423767	0.832136621456645	0.803749008839348	0.806749319389257	0.890352234114944	0.909688293873301	0.6013510681368	0.563759759781746
SERPINF1	-0.501529998997248	0.355295479016973	0.909506636079322	0.819540050281388	0.79138697252684	0.842452459299642	0.869244038357376	0.763253840263746	0.580326249686942	0.666136731964535	0.792515855110806	0.838886105939849	0.901083711258152	0.888234620285526	0.919009585029546	1	0.861373810970153	0.925821951498012	0.850377915097584	0.90491833034561	0.799705660628117	0.913774357643155	0.60979018791461	0.798451272359935	0.916455286313747	-0.740916032312718	0.787237923558712	0.885644708019383	0.200237721432566	0.888253827699176	0.473684083457229	0.761023587252946	0.855114081592618	0.886199815113103	0.920082225385456	0.840520494851456	0.701455363931303	0.865937258241255	0.575589863303012	-0.639611912043	0.881514156214546	0.773034527881996	0.775006514936081	0.759182083098714	0.792831717587287	0.803766145797924	0.894784811352745	0.708169948980829	0.602078524826938
SPOCK1	-0.501410668816265	0.180535036265586	0.78498843511759	0.807865756564569	0.864633737122173	0.786534744596854	0.819341156319854	0.573910179167444	0.612741039908024	0.707045467620492	0.801264028609525	0.721482166240285	0.839889793131914	0.774106366585653	0.773434735043355	0.861373810970153	1	0.781111965805377	0.772699697569215	0.831398272669752	0.748972755673505	0.821140270784277	0.621561353026128	0.645311806516922	0.853309610022883	-0.722801305065658	0.662707821289538	0.790895543222405	0.245828600451216	0.712826054090469	0.567749676620587	0.66495693143143	0.767726308402891	0.806124193856506	0.832532189582013	0.836999367092594	0.625801019926022	0.772605960946332	0.58456529129322	-0.597119542757597	0.729746937745531	0.818466213193085	0.67246331519576	0.644600032580997	0.714061731835711	0.607730612735593	0.716521755906965	0.651530791509117	0.710638943832513
FMOD	-0.402611001509011	0.313281963409727	0.947973811630366	0.808754601288273	0.741736600208068	0.80942525026428	0.901512830057843	0.875431978680098	0.588781784139628	0.740781046607859	0.785709962757455	0.862586755649043	0.91773491086306	0.920544380347595	0.860862353699949	0.925821951498012	0.781111965805377	1	0.805254549927587	0.874132997908734	0.776279629401377	0.945803265726662	0.554750731881401	0.873456588156631	0.865382298512385	-0.65684740412372	0.843560778447716	0.870320141381642	0.214078085520583	0.898540187815114	0.451198349144402	0.750076542586935	0.828137041008108	0.84870099827517	0.941174831896313	0.771635901736965	0.696337892599781	0.946645830000965	0.5553816742395	-0.669849760222033	0.881869199839074	0.632404984647821	0.839258098287968	0.839460806898063	0.881428830135858	0.872440911052361	0.910811924211532	0.852470738119925	0.71679129611946
FBN1	-0.262102795695505	0.26850324923952	0.896472428826263	0.745705450633563	0.686066261287033	0.802552432156632	0.861402431449389	0.803447290081839	0.544882165554713	0.689010951977015	0.79096338050243	0.864736230660168	0.718359106661984	0.804664408592458	0.93916790753592	0.850377915097584	0.772699697569215	0.805254549927587	1	0.905752915740597	0.916609416252887	0.924513270328949	0.427350787237803	0.865035724137079	0.745911364873372	-0.572965727957688	0.872953401345145	0.889440207670438	0.154361501903359	0.810714943529099	0.392327572003003	0.506372111867171	0.905736235991674	0.882462671516541	0.78357163843198	0.880819724896514	0.571510266244043	0.865271779723414	0.473892258390522	-0.436937878680067	0.875958073171702	0.616125673473285	0.851424112674575	0.828752670669052	0.800876841837352	0.898877125394878	0.913915191177058	0.501234968682396	0.554785105795452
THBS2	-0.500791993767401	0.276853271004826	0.949871721696886	0.853059251566238	0.83042899634264	0.943685883511619	0.949886430462697	0.796781852756049	0.714276204734923	0.819480467302252	0.881256069899442	0.940934500506549	0.845970369813739	0.857393943914012	0.913867232346849	0.90491833034561	0.831398272669752	0.874132997908734	0.905752915740597	1	0.86431262171329	0.960662027467367	0.651911102374692	0.878303474186283	0.899785076030293	-0.784747796199875	0.917081233571752	0.885224653601723	0.170062222508498	0.929884068127932	0.542048056833063	0.726080130468499	0.894740254972809	0.88966276673647	0.90980864285946	0.906597803441259	0.68227036688809	0.930314234615551	0.692742242670671	-0.70185175948896	0.857932673848711	0.73078311398025	0.879967972962231	0.853221304711725	0.854207006323906	0.812164378974982	0.893606551383592	0.675803691988993	0.665701097429774
FBLN5	-0.39292376548366	0.143618300602128	0.813340851887912	0.774640074022051	0.680702627141799	0.774001646147933	0.818302098014649	0.771509626692097	0.46877502440964	0.562855990533827	0.708980053680917	0.785593618585572	0.697763560579216	0.736779284117042	0.913639274376468	0.799705660628117	0.748972755673505	0.776279629401377	0.916609416252887	0.86431262171329	1	0.892825441702863	0.396219797267012	0.803378692869199	0.706270810814189	-0.640110872331986	0.847428615094126	0.9168425841405	0.0534880716635007	0.74156801255454	0.331623165314876	0.424522382768251	0.942849056391625	0.907531926304928	0.758303388298536	0.836953365199079	0.555083879389792	0.803723996134449	0.390069231293922	-0.44852917315394	0.818191726366952	0.65790095924744	0.775178177186814	0.745887591129161	0.714635545427943	0.841098850834887	0.874198461127649	0.464040195031876	0.562173390258751
COL5A1	-0.406123235705324	0.316816810989949	0.968967895431785	0.857873361888432	0.770143677826033	0.894503641088108	0.943907980940578	0.883135928382148	0.638986950004293	0.798213513764331	0.837070704415514	0.922408665512471	0.870128658911731	0.883041253667377	0.936157467458783	0.913774357643155	0.821140270784277	0.945803265726662	0.924513270328949	0.960662027467367	0.892825441702863	1	0.547506698626784	0.917652760053935	0.862051655061635	-0.705313964935088	0.942108704655163	0.922283758280698	0.195607272692334	0.921883389436637	0.490805500439089	0.695497252160557	0.921954595125226	0.90250097332496	0.937797687106236	0.877760577783997	0.707854799598372	0.968051479901489	0.601276489904335	-0.626862214988634	0.907240761957899	0.660035840935041	0.896374034412015	0.881241331001482	0.915923358979646	0.912227674404241	0.949197107839228	0.741202126197222	0.71076169373089
NELL2	-0.33114412699733	0.43102393637181	0.642204906186288	0.563532399164571	0.586633349296614	0.756697550236069	0.628853290527198	0.47578975172123	0.880519183078322	0.62862133567075	0.673123396393126	0.705245831214143	0.564598587575731	0.68544669978793	0.511770852346643	0.60979018791461	0.621561353026128	0.554750731881401	0.427350787237803	0.651911102374692	0.396219797267012	0.547506698626784	1	0.445532204465905	0.825648918913971	-0.572797920009627	0.505261215978803	0.513254722020084	0.548833159385675	0.733127530625384	0.82989515660775	0.813367022581014	0.396459020374821	0.472556327575205	0.663062831898051	0.488536990394733	0.453741496760922	0.550381115238663	0.869339156506955	-0.722917258684615	0.428465669543794	0.433726335468027	0.559200576639034	0.54797124090092	0.505440394498302	0.308070825027957	0.347298651553882	0.538985212700912	0.438271616174749
COL15A1	-0.284049229922383	0.188921427755515	0.928171119557834	0.655503619934292	0.691518090481998	0.807791921702081	0.921333166964855	0.933818605264518	0.603514795657427	0.752500455224187	0.855199489024909	0.906942759575903	0.765313474297935	0.856658947357371	0.881124690767623	0.798451272359935	0.645311806516922	0.873456588156631	0.865035724137079	0.878303474186283	0.803378692869199	0.917652760053935	0.445532204465905	1	0.75841123763363	-0.603410890471852	0.949106615237624	0.775551028257721	0.271781252696567	0.862288233254517	0.39510872871966	0.641946719683759	0.789063352946327	0.729388514167619	0.815247594998567	0.715577862803303	0.656269666656074	0.938607075193638	0.506840343057743	-0.634707563943661	0.777510145824687	0.477964680541178	0.962962779245885	0.956448136905827	0.921569960759279	0.88190000416112	0.874107311652122	0.698540179337455	0.618830776440555
LOXL1	-0.481043717430272	0.389783538470448	0.895936786469823	0.82702990888255	0.866604411896117	0.891845216601144	0.897670982958317	0.70005656278872	0.810819024761283	0.762069447846241	0.885835233670615	0.893821233243638	0.870190876117239	0.908128055567374	0.828120495279838	0.916455286313747	0.853309610022883	0.865382298512385	0.745911364873372	0.899785076030293	0.706270810814189	0.862051655061635	0.825648918913971	0.75841123763363	1	-0.754303698840691	0.783409145748268	0.798182453430376	0.390044591246964	0.905161779316946	0.708101303632949	0.875585355790947	0.735698732191175	0.802015789844251	0.904887622724969	0.800160870283613	0.669056175030574	0.83187277336768	0.779417071386116	-0.797681851256095	0.755622773160421	0.710780482076192	0.806010131970905	0.787031532216312	0.786904797052099	0.669740351009027	0.74523219198547	0.744261332430384	0.670243724935514
MPZL2	0.891687790037327	-0.222107808121699	-0.633715974566929	-0.766621473986918	-0.755831077494406	-0.857293317168902	-0.703219828538848	-0.549446752652518	-0.522946439749689	-0.531271639409784	-0.674830587087187	-0.623226031188484	-0.804669097692435	-0.553872129859664	-0.724087695340914	-0.740916032312718	-0.722801305065658	-0.65684740412372	-0.572965727957688	-0.784747796199875	-0.640110872331986	-0.705313964935088	-0.572797920009627	-0.603410890471852	-0.754303698840691	1	-0.682147170114213	-0.56819523914655	-0.00675591781248429	-0.731468381464824	-0.484774641345299	-0.696879742410759	-0.728172100503844	-0.618935982159483	-0.784434296467361	-0.696473688374504	-0.853231077986263	-0.700687948404996	-0.634153490147844	0.768295735503696	-0.532569773711735	-0.78801869707021	-0.550783117878192	-0.479285626583478	-0.596340053035992	-0.486244091645086	-0.59884931229822	-0.650275585611198	-0.636404707994629
FBLN2	-0.340788503752817	0.336091418698028	0.912824303035027	0.770904938800507	0.692120830336996	0.889131484411097	0.914374428159118	0.906003353716102	0.659744628349831	0.771308554481388	0.83802354193284	0.925989344187247	0.750724946794966	0.805650162448395	0.902510395340365	0.787237923558712	0.662707821289538	0.843560778447716	0.872953401345145	0.917081233571752	0.847428615094126	0.942108704655163	0.505261215978803	0.949106615237624	0.783409145748268	-0.682147170114213	1	0.812103532405178	0.234755559314309	0.898054173843974	0.499186427498699	0.661834727037577	0.867164433242252	0.767939495374025	0.854409323224053	0.78301139811438	0.727066444068472	0.934309462376105	0.595973272597397	-0.633948231840273	0.784130557255503	0.509369787051935	0.930241770262579	0.905694226212194	0.919891123310753	0.887815352078268	0.866406179096907	0.690165202432066	0.671274477994856
NID2	-0.295647483273783	0.227829453753621	0.886295430704555	0.802425979371133	0.694020882865845	0.768030618068109	0.839399191374291	0.762406050347096	0.523601337164036	0.652911328647956	0.702508881978685	0.835907665422188	0.744114369980411	0.838501262923783	0.878888593806622	0.885644708019383	0.790895543222405	0.870320141381642	0.889440207670438	0.885224653601723	0.9168425841405	0.922283758280698	0.513254722020084	0.775551028257721	0.798182453430376	-0.56819523914655	0.812103532405178	1	0.130761383810908	0.809838622117972	0.369896070520694	0.541721341581819	0.917995958422334	0.958913794143455	0.843348642753379	0.866886612226786	0.487210598768267	0.83538085845916	0.441172329621261	-0.427618372439921	0.914139999225243	0.689267310728208	0.770927805586312	0.776061690093446	0.756276188505575	0.842167757158819	0.918164048424005	0.553743008693254	0.546710426009149
MMP7	0.265415353743108	0.351001605615728	0.290401098118589	0.0891150851290746	0.179220062906519	0.290902245737908	0.278527333618527	0.328836666598402	0.632628250375049	0.333175756994203	0.386653195976692	0.374356616742336	0.192752729838951	0.433266484132143	0.205545532115355	0.200237721432566	0.245828600451216	0.214078085520583	0.154361501903359	0.170062222508498	0.0534880716635007	0.195607272692334	0.548833159385675	0.271781252696567	0.390044591246964	-0.00675591781248429	0.234755559314309	0.130761383810908	1	0.310932917914015	0.691120451861607	0.521864562114322	-0.0484793199397942	-0.0193783869244802	0.2686378310657	0.0238242625885674	0.176290047939629	0.182592740758098	0.509196067107027	-0.185234607126708	-0.00788764046188665	-0.0560455586339898	0.375016154829036	0.40626446077873	0.350720002788733	0.0626252761657169	-0.0144901786078932	0.204529652614017	0.179590053260701
VCAN	-0.439999717515855	0.484554133547889	0.948282946076386	0.806393164539625	0.693114806991562	0.947174948140101	0.879736567684314	0.873606005632171	0.744080589972108	0.763158372181064	0.805685200509207	0.929455639603341	0.82625131863616	0.860626294642746	0.889584079258636	0.888253827699176	0.712826054090469	0.898540187815114	0.810714943529099	0.929884068127932	0.74156801255454	0.921883389436637	0.733127530625384	0.862288233254517	0.905161779316946	-0.731468381464824	0.898054173843974	0.809838622117972	0.310932917914015	1	0.612861830899522	0.825255248716423	0.793169234859334	0.783459869929962	0.942172951041653	0.776353045407699	0.744536697587486	0.916922716205832	0.763654577244246	-0.744578728387516	0.838646051485405	0.556179211948915	0.848650250817192	0.835676584914755	0.853314093227806	0.817333918204356	0.842939236416043	0.755657641814711	0.605856115167953
GPC4	-0.198750328645742	0.628306095416509	0.534328205777177	0.599964339785835	0.530547726741668	0.686196303861543	0.585805771299846	0.419622479686355	0.924795263793128	0.65302021510869	0.669772732291193	0.648084270636997	0.5598251922521	0.608441570649857	0.442711177193551	0.473684083457229	0.567749676620587	0.451198349144402	0.392327572003003	0.542048056833063	0.331623165314876	0.490805500439089	0.82989515660775	0.39510872871966	0.708101303632949	-0.484774641345299	0.499186427498699	0.369896070520694	0.691120451861607	0.612861830899522	1	0.802519109803552	0.3408345434528	0.34184947303587	0.57723351821045	0.40979235949446	0.541267322822441	0.475282767115361	0.910844453759047	-0.600904687944201	0.241813199692263	0.34479486809291	0.536054648735592	0.489373603303242	0.536195655361367	0.287020646617455	0.233377490439789	0.523019740187105	0.62645528528645
ITGA2	-0.431918149250394	0.572396725928726	0.747212724679383	0.657433416870808	0.657324912783122	0.80143149766845	0.769633734324075	0.633416535727607	0.838297151861745	0.764197575074154	0.767215055909592	0.7767843667232	0.81401664519191	0.794165840648673	0.62917595149589	0.761023587252946	0.66495693143143	0.750076542586935	0.506372111867171	0.726080130468499	0.424522382768251	0.695497252160557	0.813367022581014	0.641946719683759	0.875585355790947	-0.696879742410759	0.661834727037577	0.541721341581819	0.521864562114322	0.825255248716423	0.802519109803552	1	0.508102996684758	0.50328203752624	0.801492286664252	0.506861371697864	0.728485818205663	0.715532838893298	0.865896265166081	-0.790159468109066	0.499569661242896	0.514196110488151	0.704816876574094	0.678426835746825	0.766647439483944	0.50309976698663	0.532308146001873	0.778420025181949	0.640575625587524
DDR2	-0.47761043190204	0.270206589597072	0.833689108977277	0.859011146390681	0.703939007358937	0.820240590559908	0.828605399086173	0.766594509384184	0.451490640675135	0.610139086767582	0.708106728786423	0.795515345416836	0.77701539131369	0.738274878737145	0.917051781722105	0.855114081592618	0.767726308402891	0.828137041008108	0.905736235991674	0.894740254972809	0.942849056391625	0.921954595125226	0.396459020374821	0.789063352946327	0.735698732191175	-0.728172100503844	0.867164433242252	0.917995958422334	-0.0484793199397942	0.793169234859334	0.3408345434528	0.508102996684758	1	0.917455953519333	0.835040931516719	0.894968840683532	0.688263422731579	0.86051562080619	0.424099089638106	-0.471302629715098	0.856680979237253	0.745411593670372	0.744143243346542	0.704122843287842	0.754449765789712	0.873584322549259	0.913015157707985	0.594892512122768	0.653152413209747
HAPLN1	-0.415520353720551	0.196346684662582	0.860737581304284	0.863493633959453	0.76651737930584	0.756378376692086	0.828165640655406	0.671265433935283	0.490241063803103	0.624206261656664	0.707238307283576	0.800919363521326	0.783568183120444	0.799678694567985	0.86372423274754	0.886199815113103	0.806124193856506	0.84870099827517	0.882462671516541	0.88966276673647	0.907531926304928	0.90250097332496	0.472556327575205	0.729388514167619	0.802015789844251	-0.618935982159483	0.767939495374025	0.958913794143455	-0.0193783869244802	0.783459869929962	0.34184947303587	0.50328203752624	0.917455953519333	1	0.823052951438279	0.922792828171609	0.486257230589582	0.810709790779221	0.450420732983312	-0.492489692387394	0.922179299790557	0.761538080949566	0.719406397062353	0.705505873709918	0.6854877978908	0.8190828754048	0.919108776006096	0.548486215555064	0.589726472129102
EFEMP2	-0.535498841966895	0.38973468168905	0.919836324323021	0.891974463787934	0.777519416952853	0.920873516044651	0.871014644014133	0.830330040194346	0.655355676276005	0.735554065896732	0.783158349491583	0.854371205921828	0.913664355399631	0.846830912386112	0.875053148999017	0.920082225385456	0.832532189582013	0.941174831896313	0.78357163843198	0.90980864285946	0.758303388298536	0.937797687106236	0.663062831898051	0.815247594998567	0.904887622724969	-0.784434296467361	0.854409323224053	0.843348642753379	0.2686378310657	0.942172951041653	0.57723351821045	0.801492286664252	0.835040931516719	0.823052951438279	1	0.829190626022858	0.800816811063055	0.92387098093934	0.683157887106313	-0.70550804840735	0.84871366010787	0.69849868551694	0.774627591632479	0.76262818645889	0.847500904647448	0.78779979783282	0.854090065314455	0.83826467567255	0.728392388682182
ISLR	-0.474039504424257	0.174641798505159	0.832735263513252	0.885508006310977	0.843355450725671	0.81739226963267	0.818542524736409	0.612935955243708	0.532937112592465	0.65907377468423	0.766311184422472	0.797990834769923	0.768446770648518	0.735239637148517	0.847288768743101	0.840520494851456	0.836999367092594	0.771635901736965	0.880819724896514	0.906597803441259	0.836953365199079	0.877760577783997	0.488536990394733	0.715577862803303	0.800160870283613	-0.696473688374504	0.78301139811438	0.866886612226786	0.0238242625885674	0.776353045407699	0.40979235949446	0.506861371697864	0.894968840683532	0.922792828171609	0.829190626022858	1	0.573410233179924	0.812618643603688	0.514049636008532	-0.496103683644275	0.850890670535	0.820090547763818	0.697870039746105	0.670208162965742	0.677239244251434	0.739166614353523	0.848160361753475	0.553341392789814	0.647614139794921
COL18A1	-0.662583220864807	0.499959334678213	0.638096391164645	0.732066040712079	0.58474811589549	0.811361814698195	0.655206720362591	0.700506875948523	0.486941151390428	0.508915856895522	0.631642453852964	0.607235169526619	0.79478778005607	0.561882066842122	0.737748818205608	0.701455363931303	0.625801019926022	0.696337892599781	0.571510266244043	0.68227036688809	0.555083879389792	0.707854799598372	0.453741496760922	0.656269666656074	0.669056175030574	-0.853231077986263	0.727066444068472	0.487210598768267	0.176290047939629	0.744536697587486	0.541267322822441	0.728485818205663	0.688263422731579	0.486257230589582	0.800816811063055	0.573410233179924	1	0.741261759011701	0.593457641837687	-0.670980536994827	0.511789811686251	0.563979580159736	0.577068929922953	0.507021172512614	0.701761541005053	0.620795179091767	0.593185989360755	0.77881706376462	0.714583697716344
COL6A2	-0.399520857476923	0.276525995373812	0.965626053684269	0.800814045807932	0.755569202985972	0.881250998750467	0.944431033116177	0.909232029381516	0.642055637315785	0.827107987767897	0.857630793819927	0.914675728248376	0.867361827983442	0.878343630108585	0.87735751797633	0.865937258241255	0.772605960946332	0.946645830000965	0.865271779723414	0.930314234615551	0.803723996134449	0.968051479901489	0.550381115238663	0.938607075193638	0.83187277336768	-0.700687948404996	0.934309462376105	0.83538085845916	0.182592740758098	0.916922716205832	0.475282767115361	0.715532838893298	0.86051562080619	0.810709790779221	0.92387098093934	0.812618643603688	0.741261759011701	1	0.599612983324439	-0.697608612140459	0.85653640193223	0.600312791346325	0.908888027799693	0.894136905068642	0.932215992937753	0.892128595277311	0.904382520576637	0.837944595223976	0.753740765403915
GPC3	-0.39654470251352	0.580361711632024	0.652683422494597	0.653166479634352	0.58011453789257	0.8109400490545	0.672892998553381	0.498111713900052	0.930776842094254	0.760231311055462	0.700569187752701	0.73724138833912	0.655667986986037	0.639655208042962	0.524537144742668	0.575589863303012	0.58456529129322	0.5553816742395	0.473892258390522	0.692742242670671	0.390069231293922	0.601276489904335	0.869339156506955	0.506840343057743	0.779417071386116	-0.634153490147844	0.595973272597397	0.441172329621261	0.509196067107027	0.763654577244246	0.910844453759047	0.865896265166081	0.424099089638106	0.450420732983312	0.683157887106313	0.514049636008532	0.593457641837687	0.599612983324439	1	-0.73873395110117	0.398339988318811	0.413658875263511	0.609248905112193	0.566364636718076	0.61146926940503	0.373206433652944	0.388819528592273	0.577771025684786	0.586339638506565
ECM1	0.627768722184038	-0.242974114343451	-0.681443874794855	-0.632901746531822	-0.737518723232878	-0.761603294676801	-0.740707067060011	-0.567514315187397	-0.706218197403063	-0.640473288069197	-0.769920499070912	-0.689902439256132	-0.742949454829928	-0.662084681652039	-0.571638346250771	-0.639611912043	-0.597119542757597	-0.669849760222033	-0.436937878680067	-0.70185175948896	-0.44852917315394	-0.626862214988634	-0.722917258684615	-0.634707563943661	-0.797681851256095	0.768295735503696	-0.633948231840273	-0.427618372439921	-0.185234607126708	-0.744578728387516	-0.600904687944201	-0.790159468109066	-0.471302629715098	-0.492489692387394	-0.70550804840735	-0.496103683644275	-0.670980536994827	-0.697608612140459	-0.73873395110117	1	-0.473792287603615	-0.479543905149047	-0.661046184195061	-0.616245093637421	-0.627042092374615	-0.455179009137344	-0.491743748799762	-0.776724026976855	-0.647439640204355
SPON1	-0.314000289588876	0.265602207210845	0.894763821950367	0.763956205034393	0.631616518740068	0.74076112714226	0.779768741391247	0.767411135774566	0.404900600282315	0.616324460639959	0.638965799462459	0.782802040061959	0.728664885975794	0.770155772907275	0.867069338105443	0.881514156214546	0.729746937745531	0.881869199839074	0.875958073171702	0.857932673848711	0.818191726366952	0.907240761957899	0.428465669543794	0.777510145824687	0.755622773160421	-0.532569773711735	0.784130557255503	0.914139999225243	-0.00788764046188665	0.838646051485405	0.241813199692263	0.499569661242896	0.856680979237253	0.922179299790557	0.84871366010787	0.850890670535	0.511789811686251	0.85653640193223	0.398339988318811	-0.473792287603615	1	0.577921613334852	0.727676881352027	0.739788351766051	0.744180598332145	0.894530658652515	0.959775167304787	0.604849006047771	0.477872294131673
SLIT2	-0.703408313633346	0.00871193357626001	0.596420792614928	0.782935523249286	0.848144523226888	0.661147983472365	0.669643834361383	0.357038673839062	0.397834583546957	0.472495301584355	0.643903136057541	0.560327355630926	0.788213401794946	0.607708349043904	0.652869954423767	0.773034527881996	0.818466213193085	0.632404984647821	0.616125673473285	0.73078311398025	0.65790095924744	0.660035840935041	0.433726335468027	0.477964680541178	0.710780482076192	-0.78801869707021	0.509369787051935	0.689267310728208	-0.0560455586339898	0.556179211948915	0.34479486809291	0.514196110488151	0.745411593670372	0.761538080949566	0.69849868551694	0.820090547763818	0.563979580159736	0.600312791346325	0.413658875263511	-0.479543905149047	0.577921613334852	1	0.450564618064059	0.403082823461839	0.456737767121778	0.425707099367905	0.625841852659412	0.502758412513939	0.623528354888137
COL4A2	-0.182254492884309	0.254421543046375	0.929620708695581	0.644511304524455	0.716258075510762	0.802630070077051	0.954658157124399	0.873676048188143	0.746398778850525	0.848255163870263	0.916870257298258	0.953939347651946	0.738365191457678	0.901285420490823	0.832136621456645	0.775006514936081	0.67246331519576	0.839258098287968	0.851424112674575	0.879967972962231	0.775178177186814	0.896374034412015	0.559200576639034	0.962962779245885	0.806010131970905	-0.550783117878192	0.930241770262579	0.770927805586312	0.375016154829036	0.848650250817192	0.536054648735592	0.704816876574094	0.744143243346542	0.719406397062353	0.774627591632479	0.697870039746105	0.577068929922953	0.908888027799693	0.609248905112193	-0.661046184195061	0.727676881352027	0.450564618064059	1	0.990385711474777	0.9347242683319	0.834781101280232	0.811220923781544	0.672958399051404	0.642827391692848
COL4A1	-0.111320441099114	0.210739555946501	0.928255316491539	0.595903999596893	0.681137069808146	0.761638798596586	0.931205391778436	0.874295219405243	0.718432949888862	0.835179662108223	0.882250841421854	0.939632952630702	0.700969525089954	0.901408694352758	0.803749008839348	0.759182083098714	0.644600032580997	0.839460806898063	0.828752670669052	0.853221304711725	0.745887591129161	0.881241331001482	0.54797124090092	0.956448136905827	0.787031532216312	-0.479285626583478	0.905694226212194	0.776061690093446	0.40626446077873	0.835676584914755	0.489373603303242	0.678426835746825	0.704122843287842	0.705505873709918	0.76262818645889	0.670208162965742	0.507021172512614	0.894136905068642	0.566364636718076	-0.616245093637421	0.739788351766051	0.403082823461839	0.990385711474777	1	0.926542295316173	0.822484261412107	0.808504231169644	0.653531344121811	0.583664184172786
PXDN	-0.241598461321924	0.364980334206481	0.907116454689084	0.687120310512734	0.669409580369606	0.807480563146799	0.919929107434318	0.872949498945717	0.681155195863718	0.880919362877878	0.839904300397009	0.889313522985981	0.800302625738613	0.848865454629195	0.806749319389257	0.792831717587287	0.714061731835711	0.881428830135858	0.800876841837352	0.854207006323906	0.714635545427943	0.915923358979646	0.505440394498302	0.921569960759279	0.786904797052099	-0.596340053035992	0.919891123310753	0.756276188505575	0.350720002788733	0.853314093227806	0.536195655361367	0.766647439483944	0.754449765789712	0.6854877978908	0.847500904647448	0.677239244251434	0.701761541005053	0.932215992937753	0.61146926940503	-0.627042092374615	0.744180598332145	0.456737767121778	0.9347242683319	0.926542295316173	1	0.843641120855534	0.824884229553251	0.782713798999435	0.708633368759655
COL6A1	-0.188453838243926	0.387037406048318	0.882867567529881	0.713165835793722	0.537335478571684	0.719923825364156	0.81012306309499	0.895134574067264	0.429534200813602	0.630884652227208	0.680601311712155	0.817650882352251	0.710495954786888	0.782818038477992	0.890352234114944	0.803766145797924	0.607730612735593	0.872440911052361	0.898877125394878	0.812164378974982	0.841098850834887	0.912227674404241	0.308070825027957	0.88190000416112	0.669740351009027	-0.486244091645086	0.887815352078268	0.842167757158819	0.0626252761657169	0.817333918204356	0.287020646617455	0.50309976698663	0.873584322549259	0.8190828754048	0.78779979783282	0.739166614353523	0.620795179091767	0.892128595277311	0.373206433652944	-0.455179009137344	0.894530658652515	0.425707099367905	0.834781101280232	0.822484261412107	0.843641120855534	1	0.939824497221189	0.647617239794935	0.578684410700201
COL14A1	-0.361634035166373	0.232412823077542	0.91367827642393	0.775776750248626	0.670216514787719	0.762557460304037	0.850785976919125	0.829545117695352	0.414423905384759	0.661377171539037	0.70368026494688	0.825360806637323	0.792581243845938	0.802859057252609	0.909688293873301	0.894784811352745	0.716521755906965	0.910811924211532	0.913915191177058	0.893606551383592	0.874198461127649	0.949197107839228	0.347298651553882	0.874107311652122	0.74523219198547	-0.59884931229822	0.866406179096907	0.918164048424005	-0.0144901786078932	0.842939236416043	0.233377490439789	0.532308146001873	0.913015157707985	0.919108776006096	0.854090065314455	0.848160361753475	0.593185989360755	0.904382520576637	0.388819528592273	-0.491743748799762	0.959775167304787	0.625841852659412	0.811220923781544	0.808504231169644	0.824884229553251	0.939824497221189	1	0.63477360235564	0.557666884368711
COL4A5	-0.443733398697135	0.338855988943443	0.758812843501879	0.725049137767282	0.680446973711923	0.707544679962527	0.761956698395854	0.721410591553658	0.573930784032729	0.695733575173833	0.716053659953158	0.690454545312239	0.855408931856695	0.750340288042665	0.6013510681368	0.708169948980829	0.651530791509117	0.852470738119925	0.501234968682396	0.675803691988993	0.464040195031876	0.741202126197222	0.538985212700912	0.698540179337455	0.744261332430384	-0.650275585611198	0.690165202432066	0.553743008693254	0.204529652614017	0.755657641814711	0.523019740187105	0.778420025181949	0.594892512122768	0.548486215555064	0.83826467567255	0.553341392789814	0.77881706376462	0.837944595223976	0.577771025684786	-0.776724026976855	0.604849006047771	0.502758412513939	0.672958399051404	0.653531344121811	0.782713798999435	0.647617239794935	0.63477360235564	1	0.843882583882562
TENM4	-0.419526954465244	0.272584981908297	0.667118563377909	0.821049382367032	0.768254682288523	0.673438573487801	0.769116201702133	0.573968440806154	0.627390411829384	0.716358142740663	0.763410060915922	0.666820891136739	0.827224093580314	0.686312173070837	0.563759759781746	0.602078524826938	0.710638943832513	0.71679129611946	0.554785105795452	0.665701097429774	0.562173390258751	0.71076169373089	0.438271616174749	0.618830776440555	0.670243724935514	-0.636404707994629	0.671274477994856	0.546710426009149	0.179590053260701	0.605856115167953	0.62645528528645	0.640575625587524	0.653152413209747	0.589726472129102	0.728392388682182	0.647614139794921	0.714583697716344	0.753740765403915	0.586339638506565	-0.647439640204355	0.477872294131673	0.623528354888137	0.642827391692848	0.583664184172786	0.708633368759655	0.578684410700201	0.557666884368711	0.843882583882562	1
LAMB4	0.132766969108362	-0.48620640336077	-0.735479837109262	-0.526284265750521	-0.602808081041669	-0.602068122023473	-0.772786128159852	-0.614896487801587	-0.763767155392612	-0.705060072844325	-0.773969290710111	-0.794085463480545	-0.685117553700851	-0.844019226251649	-0.579531320043865	-0.685638769032904	-0.488014602626338	-0.718437454619102	-0.510580792019332	-0.642373177909497	-0.430516542367234	-0.641554753370352	-0.644547412779854	-0.683014711645947	-0.79403258310135	0.428578778764052	-0.647134634606365	-0.540732722891909	-0.449984224773754	-0.720709312285269	-0.637124179793499	-0.846728242147133	-0.453750666744069	-0.517040119614351	-0.6265469717121	-0.419804255997875	-0.473162592540314	-0.657250407930897	-0.660628651993884	0.713918318647405	-0.496120196929928	-0.344784544505241	-0.785053962834597	-0.773182099831329	-0.737181579391414	-0.58421264339761	-0.554719618730614	-0.673031808641454	-0.552756708415059
LAMB2	-0.498712741308035	0.489533617986308	0.78132051864604	0.810144085044522	0.578480598993075	0.769559703540426	0.708418078128449	0.801537313833446	0.403433696584116	0.489425361777191	0.596130583280648	0.707032847994586	0.794147423050341	0.697257390415954	0.81296769254494	0.816421521061881	0.58069798015296	0.861036284756368	0.660445967810503	0.747668494823868	0.669730448496728	0.818044662934684	0.427597583895735	0.731967831735698	0.72805899910068	-0.699034011931158	0.791379006156758	0.724533635288308	0.0289529461547576	0.842263636809478	0.362404868748273	0.656763053457947	0.804281011758572	0.717313301833764	0.879149767442087	0.675020228982835	0.825124109623741	0.824384347313381	0.452609624795786	-0.620657240311315	0.786207524680122	0.547036244050788	0.639912639431334	0.614706844814312	0.727141019521851	0.823777988909515	0.814532532309248	0.815362026693841	0.640031845553171
P3H2	0.484355444793569	-0.603830140354235	-0.651698808118211	-0.616058540635423	-0.503832344313372	-0.845375166427291	-0.62015816609794	-0.563324205553655	-0.718622062861436	-0.528224111700445	-0.623632249496433	-0.709297407044887	-0.581033805748246	-0.580970324145668	-0.748293217119	-0.697070776439426	-0.581378695669827	-0.534799655876168	-0.648199589085532	-0.743897063280781	-0.587885606370635	-0.644737081325643	-0.749636391250317	-0.558313750538988	-0.759649570171684	0.709558432070835	-0.653057302632589	-0.554372413210469	-0.359101458117987	-0.797018373788163	-0.695052526464159	-0.729254476280118	-0.588152951791058	-0.559875118057219	-0.670434643013256	-0.591276587351402	-0.643799142755765	-0.57268596111438	-0.813356943047849	0.616683975313748	-0.538552200603156	-0.461067128932629	-0.594332504714039	-0.542085051573342	-0.554345624722649	-0.509112751891133	-0.530358918363265	-0.359357725125348	-0.319822410098367
OGN	-0.325315051938635	0.341998282322396	0.896076712413976	0.803129678966935	0.663009493647718	0.768557701714572	0.80202656283099	0.761117326568153	0.46836987965018	0.608139477849376	0.677116352806667	0.817961710136855	0.772219755423467	0.820236513845708	0.914482064209596	0.930655158028369	0.75898570145243	0.877515712679479	0.916090028933898	0.879792339132661	0.857552943451258	0.914949030918496	0.461716024447061	0.776792730042879	0.793816749318872	-0.567964520892241	0.789279548868448	0.946966939763194	0.0884896042884626	0.846719311848898	0.334816511843275	0.55836991352196	0.89476330801396	0.947408780754081	0.854448131347479	0.878900001868106	0.545293772511711	0.832564451376169	0.451118660461231	-0.43039514481016	0.962101892797171	0.674699998190622	0.739786822618164	0.738992073282277	0.736374808366149	0.882007780190865	0.955117562287273	0.555517435934078	0.495969051756264
EGFL6	-0.151419973705466	0.508084838136024	0.892965574921458	0.617629209821019	0.481689764993237	0.761849268885009	0.812524762580593	0.873946588516573	0.655656438438935	0.724214189848958	0.68051802768431	0.873672120910299	0.695445639431636	0.860567041515371	0.803679483983455	0.81923849590732	0.579274122122655	0.868870733409337	0.756876884000067	0.805041574775157	0.705009275479625	0.856477987991953	0.620690345877858	0.824948044843823	0.787574219273592	-0.47896334284964	0.825367724719741	0.822286401774417	0.351782045592771	0.895311041289651	0.49646040791525	0.75262966849081	0.715955574740553	0.726058837674191	0.80860032617029	0.586041010072044	0.544184121007025	0.831533952195167	0.60385250871077	-0.559011042367494	0.804621682498456	0.354476256664666	0.846289327774416	0.861300881286593	0.855549363227484	0.840678383607058	0.82238464538819	0.643518209798152	0.447146059413088
EVA1B	-0.611776991417672	0.266980918212465	0.799050034735067	0.724132576065469	0.780682851943192	0.871927471439134	0.791974039826766	0.741173392746952	0.605287599023293	0.568604613174049	0.777405742348247	0.776257336314024	0.80632767784788	0.749747364169896	0.866196544055942	0.847798463469261	0.729379471665999	0.790236033162111	0.709582329389925	0.83371215023686	0.697322284724571	0.815493616669828	0.618478068342153	0.796972257807961	0.871487964868706	-0.829845443658083	0.806947953105783	0.687409499705158	0.353254690586655	0.856203419409936	0.516626775066975	0.756702503478746	0.716415515730268	0.67890872871674	0.867779801808942	0.742156561763098	0.784315092118637	0.786448494373947	0.622225238115719	-0.715551908492457	0.678382151112439	0.658584220197706	0.743614445891452	0.722740069796355	0.746932849108267	0.643365128753783	0.721755769089058	0.657384915655519	0.544789943902031
P3H1	-0.316721417971806	0.422585955205807	0.855244194432911	0.793119208231694	0.612530361791216	0.736934234573776	0.77974006621085	0.768495227464085	0.433238462619333	0.5726973375909	0.641908587943324	0.776688892747018	0.763221269069806	0.783708458320381	0.919997849316657	0.905755334083358	0.736526095155977	0.867925292500171	0.894586071565468	0.834193724599731	0.873373169861316	0.907676143619457	0.395410942833809	0.768304914702629	0.765794264559442	-0.560617790665263	0.800064787387124	0.919161178277648	0.0899735065676383	0.814248701668638	0.340025062999304	0.553793774702567	0.893473694870309	0.919256398454776	0.829188866493152	0.814213410851339	0.589884253212097	0.807278019712678	0.42174918479219	-0.428955830089736	0.932638974618816	0.59754728909133	0.736070225343819	0.724884120987127	0.762959194737605	0.913537468722998	0.942049855797968	0.555906222456507	0.511072120609586
COL8A2	-0.333707417237368	0.202679099935052	0.722849381977731	0.794931856219574	0.721888908220608	0.617236467895999	0.735908079475185	0.505106828824031	0.396774324960235	0.515690990843804	0.640045968531156	0.693770815856962	0.674942431147211	0.696559918409997	0.791428250674176	0.802831582020867	0.743242862028128	0.706886952639174	0.824090756826199	0.781375417626513	0.864031543502785	0.791175074138243	0.331477804286822	0.610664145128593	0.709360656249262	-0.524993742932813	0.67076737961822	0.884990353617242	-0.0693294457621542	0.625179677285857	0.286446842782951	0.395871801179551	0.861681032685081	0.945192039360487	0.670252266737324	0.858793706656	0.385764919584436	0.655971509869839	0.329540494544143	-0.36364391759051	0.811838271200391	0.737151778793324	0.630385306219851	0.602939443877952	0.585626887660861	0.739193851899595	0.830779942257399	0.384208640486944	0.518080508665211
SMOC2	-0.411726670550658	0.468363111171309	0.926996460888723	0.896825575660464	0.726579665898068	0.877582655038961	0.851258998521875	0.78556080458234	0.624860765999428	0.700000490821939	0.744869439992337	0.879545293439561	0.833516216220733	0.843710142876471	0.910351291472593	0.933100243702247	0.782381760868562	0.906223661283764	0.863859555605917	0.923261192071118	0.820171203576054	0.94266564430708	0.613429610260907	0.790044670169923	0.888403643798542	-0.675613835673848	0.853008629221227	0.917408933911991	0.185386933153675	0.934714303758161	0.522370790332499	0.712064122322056	0.880516640727909	0.919165651762136	0.93940010694024	0.882473576227131	0.665225833103506	0.87557324354966	0.637015348333644	-0.595192330899499	0.929997480305948	0.668403217102251	0.774404161345963	0.763773987036086	0.799927219472493	0.856167226226498	0.916456252125505	0.683540690913464	0.612964144038617
NTN4	-0.58665249443248	0.203583547612681	0.466153041615991	0.586240468818035	0.684231482829372	0.630793450296439	0.578537027513372	0.313138014269308	0.618930854579362	0.420481451625909	0.590874513017789	0.540500773419455	0.612602208153463	0.559636212687867	0.504956671404153	0.612907773867449	0.598278016324878	0.481301473838591	0.328088724301682	0.584057160175449	0.463395660317239	0.485397809479356	0.682404141206742	0.386485942878151	0.741328635085914	-0.720574700137486	0.459254687589786	0.506354060858626	0.351257202894987	0.544696014855186	0.601466239129055	0.718297906321364	0.463743826292394	0.485007867207115	0.589867663121969	0.465697787687854	0.497817113975225	0.407490826516309	0.602000504575489	-0.61468972924829	0.290715441182821	0.684210569959767	0.443931246837934	0.41139434168076	0.427148441554623	0.196924973986587	0.346704287581728	0.418003123260223	0.435013285864179
COL12A1	-0.374406691013102	0.349226873440247	0.975772751778305	0.806830681783637	0.770277697973095	0.851014145721561	0.950112588075969	0.862145187888932	0.700512007714781	0.833313350213356	0.851354704060048	0.933760065351249	0.906111634783019	0.949116110852357	0.857666080606008	0.921798598367981	0.772951508524062	0.978516692966029	0.824430338020468	0.921539769398727	0.768489170983935	0.954907638443153	0.627916472547486	0.898176993338858	0.904574598199788	-0.664992085300574	0.8810401159589	0.869300059345439	0.2631762311157	0.932803104727558	0.532545045420735	0.809954081550951	0.817352119622465	0.84646478763597	0.930896290658379	0.786361193985736	0.668813446703307	0.953698793620257	0.655150236070568	-0.710164181512122	0.861881256782853	0.628256896267832	0.900033420984114	0.896530783129524	0.9153684598266	0.856141164837779	0.901344959751518	0.823059002169843	0.71102924732944
NPNT	-0.243458535683328	0.428744107602921	0.612352861758715	0.627747025759387	0.543031186823592	0.645493385441122	0.68109819900749	0.56290213478052	0.759334050377437	0.778630171544247	0.670069682451705	0.674432512564288	0.639670390694136	0.611992895091595	0.378028015883831	0.430563697686309	0.44406545365286	0.609991940443457	0.334751675896865	0.571242104010267	0.310265184402832	0.58228576173325	0.596808130730673	0.55950565046657	0.61827544061085	-0.502161559784873	0.639059907906707	0.38086914458993	0.331073897523501	0.642547973710425	0.716291497243879	0.753708995730728	0.415382403577925	0.352547016246577	0.647208914514647	0.390207345816631	0.608706271785006	0.674874819432007	0.732588031946072	-0.716082763327445	0.337113193861745	0.287806485388915	0.631846551021012	0.601050240144374	0.706402604806921	0.450245244993287	0.390166052193284	0.83032625632181	0.817898902275333
ROBO2	-0.388642115955633	0.638979828794888	0.607519989342315	0.670697410195658	0.436014002456858	0.712810871984216	0.585128081097634	0.419350656055042	0.669678766722196	0.714755688224397	0.492659632893648	0.617637340306082	0.635725052618819	0.555308777930656	0.49886821968355	0.640672993286536	0.626764124031615	0.586639782748326	0.490746693973372	0.666434916992335	0.422781735913443	0.615321615989754	0.705956538381578	0.372059482353295	0.67972985336821	-0.587357533250188	0.504661535112271	0.579038203047465	0.161439042118353	0.696461138521433	0.669304547648827	0.754337891605502	0.558353134367765	0.565749721453079	0.684750047285756	0.544316248122835	0.541304203691331	0.581551838986522	0.789428665812841	-0.509752511474339	0.548658468049337	0.501755345983723	0.455190642428622	0.420474463913654	0.577241882386364	0.449353137083835	0.507083481278559	0.54517144207827	0.50450368599727
FREM2	-0.42328740615728	0.71508195733879	0.675686746611268	0.726402454060902	0.484188646018182	0.816535707299682	0.694491281651398	0.622497518605967	0.759988573011087	0.753573982359683	0.627647344856057	0.709549676157043	0.725431558684732	0.630023558547155	0.627830914759741	0.659138101823714	0.640458941720825	0.664570551378496	0.568891602200283	0.714388954705981	0.534389892762125	0.708710427248646	0.692143317043994	0.556139226839297	0.719619307037275	-0.688657882968912	0.685252624635526	0.56801737441901	0.305050574379327	0.773321103681924	0.789332803831026	0.837237626284786	0.63203039506356	0.536844921414227	0.75282536271911	0.526235217148618	0.764357349740925	0.697946929904975	0.848222827064694	-0.639063933423027	0.516512737393659	0.444421346196506	0.619742469326293	0.56062577012057	0.734527220218676	0.582008141577839	0.544510780058305	0.678990109480096	0.677085445508188
TENM2	-0.408368171007715	0.412771387650613	0.819729716054252	0.69595687855239	0.705350947971853	0.847524140624068	0.848815676005556	0.759992492268642	0.777246946581971	0.832840857241724	0.858270543580921	0.844913967584594	0.793163436807352	0.773855357650167	0.672931844968883	0.697189471028574	0.621615191147686	0.774924248022805	0.614526454132343	0.796380478580085	0.500690174011795	0.772553535040291	0.663784802128396	0.800989854974655	0.792519115809018	-0.708998694645169	0.818803067758451	0.538722312990738	0.322575190254982	0.850140726632718	0.669808880713676	0.852871513411038	0.612977981612467	0.51991131618726	0.814321121309377	0.60815009738131	0.794180614281982	0.869420973663198	0.766500145176975	-0.825742105950728	0.56457870776942	0.478827120555428	0.816666545718429	0.780138893490662	0.848606584118411	0.649874418727832	0.626863231679835	0.879688704274658	0.779528678514852
HMCN1	-0.558701847361892	0.465004800511446	0.905013745498585	0.827113901891349	0.704880592341798	0.96704255982176	0.866839378278638	0.840537451835596	0.741183133663114	0.722684367828489	0.787948660017015	0.895247026591968	0.837158582077093	0.824878527304721	0.887536085714199	0.883133571080652	0.735576907590191	0.872290099001479	0.779205210716376	0.928199926397506	0.776064082596473	0.903359459552893	0.761442795611925	0.820017416283035	0.907842006587244	-0.819008978875071	0.878328139788468	0.805713193493902	0.262449781158496	0.978500577834132	0.630895045136767	0.829048179721808	0.814897532160125	0.786705741048058	0.933675146420224	0.760395804899256	0.779367375609747	0.885893809155526	0.778492297249398	-0.78609538888489	0.794171933364594	0.610829452357411	0.808215469548829	0.780042192586438	0.810830591404953	0.77004761447382	0.808328848017476	0.736622945040824	0.616240740142181
[truncated: 16 more columns]
