# Supplementary material for: Function value of basement membrane-related genes in odontogenic keratocyst by bioinformatics analysis
Source: Front Oncol. 2025 Sep 12;15:1658125. doi: 10.3389/fonc.2025.1658125 (PMC12463645; doi:10.3389/fonc.2025.1658125)
Supplement: Supplementary file 1 [file DataSheet1.zip › Table S9_Differential_Expression_of_OKC-related_Genes.csv]

	OKC.1	OKC.2	OKC.3	OKC.4	OKC.5	OKC.6	OKC.7	OKC.8	OKC.9	OKC.10	OKC.11	OKC.12	Normal.1	Normal.2	Normal.3	Normal.4
PTCH1	4.526396124	2.621771524	2.858914415	1.782977199	3.234058178	3.898534242	1.859241655	3.836291344	3.866093576	3.877811365	5.325321788	5.099262733	1.794507302	1.691700445	1.915399087	1.603477605
PTCH2	1.546516304	2.409144428	1.58399858	1.795244308	1.776711988	1.561660773	1.205751396	1.608000359	1.432020551	1.438870693	1.553924019	1.666892365	1.433923072	1.859061153	2.103567957	1.867859701
SUFU	4.752039953	4.084316791	4.632434876	4.564863563	4.283130377	4.622261227	4.430941619	4.206496805	4.107826204	4.243269958	4.464795812	4.47728352	4.282114978	4.395011764	4.019217672	4.187021259
TP53	7.622393318	6.731956857	6.7741408	6.611462064	7.176484423	7.181962326	6.551607749	7.049834086	6.82485819	6.7972444	6.564901821	7.032475666	6.092382284	6.899261057	7.01873867	6.870954754
BCL2	1.935836062	2.119098626	1.69178458	2.065350879	1.696788669	2.068567883	1.850635168	1.877822073	1.782424714	1.622262513	2.166678105	1.780021261	1.756310058	1.562290523	1.931738763	1.623563662
SMO	4.612813505	4.451436194	4.107465493	4.509080256	4.81548948	5.346528609	3.554217688	4.598289132	4.530504567	4.234836693	4.107465493	4.962763846	4.366611027	4.647335446	4.452937995	4.748116899
GLI1	5.943637482	4.880342028	5.011479473	4.935870702	5.574438659	6.187041697	3.793742654	4.513186397	5.063198359	5.474001529	5.728627511	5.223855568	3.693347252	2.726127924	4.105606053	3.521742908
CCND1	9.763719088	8.301773783	8.62506925	9.30755298	9.581648365	10.02392703	8.714001568	9.499814408	9.358386935	8.470409951	8.693978386	10.02167664	8.174073395	9.21758683	8.025818794	8.450062004
SHH	1.646085483	1.292354538	1.535530766	1.48130258	1.556992238	1.475710004	1.368881522	1.221556178	1.391206583	1.467245944	1.795308043	1.475710004	1.469853464	1.528279165	1.351966614	1.82837164
GLI2	6.605334272	4.693539058	5.964108018	5.678013204	6.075035773	6.825523672	4.446890896	5.322836075	5.136303851	6.224189952	6.161433784	6.63271113	2.720521159	1.848894017	2.575030208	3.349973162
CTNNB1	2.024335484	2.751724095	1.479034121	3.320142719	2.62866628	4.576870002	2.238292125	4.242871057	3.345611737	3.08257926	2.612097556	2.390289603	2.056452293	1.629449119	1.728425037	2.859729471
AKT1	7.587808079	6.101816245	6.490279336	6.768340179	6.705928335	6.759695755	6.265214225	6.944330677	7.013549059	6.956979281	6.450229088	6.854948289	6.425778088	6.84531364	6.224413288	6.34354556
NOTCH1	7.853759892	7.225705278	7.932974664	7.348086485	7.673887216	8.347772769	8.009903905	7.345630239	7.404294178	8.007104301	7.673514773	7.418868705	6.796473399	7.120110208	6.778374546	7.199419354
TNFSF11	2.084339395	2.380429343	2.033760862	2.840370639	2.156231995	2.487070931	2.041318325	4.594875339	4.278245491	2.058160949	2.321248124	3.226527136	2.327767851	2.358867475	2.435485109	1.800975847
PTEN	6.931241713	7.215000362	6.98502809	7.449262937	7.163626447	6.812624666	7.191918452	7.483391433	7.339771058	6.961605051	6.968030367	6.635222862	7.730827288	7.447516702	7.235989537	7.252954563
KRT19	11.31948588	11.53692797	11.10052464	11.22798805	10.02477314	11.30883542	10.99301148	10.98069319	11.10850905	10.20293252	11.32962332	11.39455207	9.768427696	10.00559716	9.610113274	9.760362305
MKI67	4.752025138	3.428998272	4.077280335	3.178862295	3.076705997	4.328568626	2.9716018	2.927842483	2.926783842	3.360992658	2.872878015	4.465749342	4.408865384	3.384232055	3.792691756	3.99239382
CALB2	3.179556636	4.189160995	3.056057754	3.191389289	2.81676119	2.787428818	2.26772365	3.296879873	3.100958886	2.569008248	3.663534319	2.584176952	3.921364213	7.372445007	2.832968016	3.670618915
FANCC	1.761325613	2.042135618	1.92187315	1.471922765	1.503021815	1.661804754	1.682077727	1.590448175	1.666645861	2.164952635	1.842012591	1.748310472	1.877059778	2.027277396	1.742549276	1.891866399
IL1A	1.635011184	1.863149838	1.597278983	1.446364226	1.435739254	1.174319516	1.717155202	1.759176688	1.646486379	1.811722829	1.52565991	1.551573115	1.646486379	1.327491944	1.646486379	1.515721295
BRAF	5.248828809	4.177715587	5.274281677	4.954018505	4.900802487	5.033647521	5.107410197	4.875816142	4.926172938	5.519779319	5.296878729	4.70062217	4.657347026	5.392783175	4.858624453	4.002845404
PCNA	9.298962601	9.069527207	8.716216243	8.678635193	9.280418688	9.361946291	8.668133303	9.533146707	9.293931194	9.181763487	9.058551619	9.031276479	8.237681841	8.439217656	9.268584241	8.980998742
NF1	1.597970937	1.898596324	1.819170897	1.785724096	1.798044843	2.224499586	2.31617941	1.988635216	1.441383068	1.815049394	1.935600492	2.231400068	1.866252842	1.298452344	1.609932013	1.62028268
